# Supplementary material for: BetaSearch: a new method for querying β-residue motifs
Source: BMC Res Notes. 2012 Jul 30;5:391. doi: 10.1186/1756-0500-5-391 (PMC3532365; doi:10.1186/1756-0500-5-391)
Supplement: Additional file 2 — Results from a BLAST query of Top7 chain A (1QYSA-BLAST-results.txt). This plain text file contains the accession numbers of the protein sequences obtained from a BLAST query of Top7 [PDB:1QYS] chain A. The query parameters are defined in this file. [file 1756-0500-5-391-S2.txt]

BLASTP 2.2.26+
Reference: Stephen F. Altschul, Thomas L. Madden, Alejandro
A. Schaffer, Jinghui Zhang, Zheng Zhang, Webb Miller, and
David J. Lipman (1997), "Gapped BLAST and PSI-BLAST: a new
generation of protein database search programs", Nucleic
Acids Res. 25:3389-3402.


Reference for compositional score matrix adjustment: Stephen
F. Altschul, John C. Wootton, E. Michael Gertz, Richa
Agarwala, Aleksandr Morgulis, Alejandro A. Schaffer, and
Yi-Kuo Yu (2005) "Protein database searches using
compositionally adjusted substitution matrices", FEBS J.
272:5101-5109.


RID: UC9VJP6Y01N


Database: PDB protein database
           57,536 sequences; 13,620,615 total letters
Query= 1QYS:A|PDBID|CHAIN|SEQUENCE

Length=106


                                                                   Score     E
Sequences producing significant alignments:                       (Bits)  Value

pdb|1QYS|A  Chain A, Crystal Structure Of Top7: A Computationa...   211    3e-71
pdb|2GJH|A  Chain A, Nmr Structure Of Cfr (C-Terminal Fragment...   108    2e-31
pdb|2JVF|A  Chain A, Solution Structure Of M7, A Computational...  56.6    2e-11

ALIGNMENTS
>pdb|1QYS|A Chain A, Crystal Structure Of Top7: A Computationally Designed 
Protein With A Novel Fold
Length=106

 Score =  211 bits (536),  Expect = 3e-71, Method: Compositional matrix adjust.
 Identities = 104/105 (99%), Positives = 104/105 (99%), Gaps = 0/105 (0%)

Query  2    GDIQVQVNIDDNGKNFDYTYTVTTESELQKVLNELMDYIKKQGAKRVRISITARTKKEAE  61
            GDIQVQVNIDDNGKNFDYTYTVTTESELQKVLNEL DYIKKQGAKRVRISITARTKKEAE
Sbjct  2    GDIQVQVNIDDNGKNFDYTYTVTTESELQKVLNELXDYIKKQGAKRVRISITARTKKEAE  61

Query  62   KFAAILIKVFAELGYNDINVTFDGDTVTVEGQLEGGSLEHHHHHH  106
            KFAAILIKVFAELGYNDINVTFDGDTVTVEGQLEGGSLEHHHHHH
Sbjct  62   KFAAILIKVFAELGYNDINVTFDGDTVTVEGQLEGGSLEHHHHHH  106


>pdb|2GJH|A Chain A, Nmr Structure Of Cfr (C-Terminal Fragment Of Computationally 
Designed Novel-Topology Protein Top7)
 pdb|2GJH|B Chain B, Nmr Structure Of Cfr (C-Terminal Fragment Of Computationally 
Designed Novel-Topology Protein Top7)
Length=62

 Score =  108 bits (270),  Expect = 2e-31, Method: Compositional matrix adjust.
 Identities = 54/56 (96%), Positives = 56/56 (100%), Gaps = 0/56 (0%)

Query  46   KRVRISITARTKKEAEKFAAILIKVFAELGYNDINVTFDGDTVTVEGQLEGGSLEH  101
            +RVRISITARTKKEAEKFAAILIKVFAELGYNDINVT+DGDTVTVEGQLEGGSLEH
Sbjct  2    ERVRISITARTKKEAEKFAAILIKVFAELGYNDINVTWDGDTVTVEGQLEGGSLEH  57


>pdb|2JVF|A Chain A, Solution Structure Of M7, A Computationally-Designed 
Artificial Protein
Length=96

 Score = 56.6 bits (135),  Expect = 2e-11, Method: Compositional matrix adjust.
 Identities = 26/88 (30%), Positives = 52/88 (59%), Gaps = 0/88 (0%)

Query  4   IQVQVNIDDNGKNFDYTYTVTTESELQKVLNELMDYIKKQGAKRVRISITARTKKEAEKF  63
           + + + I  +G+  +    V+T  EL++ L EL   + + GA+ V+I+I+A   ++A++ 
Sbjct  6   VDITIKIQRDGQEIEIDIRVSTGKELERALQELEKALARAGARNVQITISAENDEQAKEL  65

Query  64  AAILIKVFAELGYNDINVTFDGDTVTVE  91
             ++ ++  +LGY DINV  +G  V +E
Sbjct  66  LELIARLLQKLGYKDINVRVNGTEVKIE  93


  Database: PDB protein database
    Posted date:  Apr 23, 2012  4:44 PM
  Number of letters in database: 13,620,615
  Number of sequences in database:  57,536

Lambda      K        H
   0.316    0.134    0.372 
Gapped
Lambda      K        H
   0.267   0.0410    0.140 
Matrix: BLOSUM62
Gap Penalties: Existence: 11, Extension: 1
Number of Sequences: 57536
Number of Hits to DB: 3037237
Number of extensions: 129572
Number of successful extensions: 16550
Number of sequences better than 100: 8998
Number of HSP's better than 100 without gapping: 0
Number of HSP's gapped: 14222
Number of HSP's successfully gapped: 11319
Length of query: 106
Length of database: 13620615
Length adjustment: 71
Effective length of query: 35
Effective length of database: 9535559
Effective search space: 333744565
Effective search space used: 333744565
T: 11
A: 40
X1: 16 (7.3 bits)
X2: 38 (14.6 bits)
X3: 64 (24.7 bits)
S1: 41 (20.4 bits)
S2: 45 (21.9 bits)
