# Supplementary material for: BetaSearch: a new method for querying β-residue motifs
Source: BMC Res Notes. 2012 Jul 30;5:391. doi: 10.1186/1756-0500-5-391 (PMC3532365; doi:10.1186/1756-0500-5-391)
Supplement: Additional file 3 — Results from a BLAST query of streptavidin chain A (1STPA-BLAST-results.txt). This plain text file contains the accession numbers of the protein sequences obtained from a BLAST query of streptavidin [PDB:1STP] chain A. The query parameters are defined in this file. [file 1756-0500-5-391-S3.txt]

# blastp
# Iteration: 0
# Query: 1STP:A|PDBID|CHAIN|1STPA
# RID: 957XVBNT01S
# Database: nr
# Fields: query id, subject ids, % identity, % positives, alignment length, mismatches, gap opens, q. start, q. end, s. start, s. end, evalue, bit score
# 107 hits found
1STP:A|PDBID|CHAIN|1STPA	gi|134951|sp|P22629.1|SAV_STRAV;gi|46741|emb|CAA27265.1|	100.00	100.00	159	0	0	1	159	25	183	3e-111	 320
1STP:A|PDBID|CHAIN|1STPA	gi|74179177|dbj|BAE43956.1|	100.00	100.00	159	0	0	1	159	50	208	4e-111	 322
1STP:A|PDBID|CHAIN|1STPA	gi|46561792|gb|AAT01114.1|	100.00	100.00	159	0	0	1	159	118	276	6e-111	 323
1STP:A|PDBID|CHAIN|1STPA	gi|74179179|dbj|BAE43957.1|	100.00	100.00	159	0	0	1	159	27	185	1e-110	 320
1STP:A|PDBID|CHAIN|1STPA	gi|2493152|sp|Q53532.1|SAV1_STRVL;gi|1364156|pir||S57284;gi|1042194|gb|AAB35015.1|	99.37	99.37	159	1	0	1	159	25	183	2e-110	 318
1STP:A|PDBID|CHAIN|1STPA	gi|74179181|dbj|BAE43958.1|	100.00	100.00	159	0	0	1	159	50	208	2e-110	 320
1STP:A|PDBID|CHAIN|1STPA	gi|157833868|pdb|1STP|A;gi|21340185|gb|AAM49066.1|	100.00	100.00	159	0	0	1	159	1	159	3e-110	 316
1STP:A|PDBID|CHAIN|1STPA	gi|74179183|dbj|BAE43959.1|	100.00	100.00	159	0	0	1	159	27	185	9e-110	 317
1STP:A|PDBID|CHAIN|1STPA	gi|61097801|dbj|BAD91039.1|	100.00	100.00	159	0	0	1	159	50	208	8e-108	 323
1STP:A|PDBID|CHAIN|1STPA	gi|61097803|dbj|BAD91040.1|	100.00	100.00	159	0	0	1	159	27	185	1e-107	 321
1STP:A|PDBID|CHAIN|1STPA	gi|61097805|dbj|BAD91041.1|	100.00	100.00	159	0	0	1	159	50	208	2e-107	 322
1STP:A|PDBID|CHAIN|1STPA	gi|61097807|dbj|BAD91042.1|	100.00	100.00	159	0	0	1	159	27	185	2e-107	 320
1STP:A|PDBID|CHAIN|1STPA	gi|2493153|sp|Q53533.1|SAV2_STRVL;gi|1364157|pir||S57285;gi|1042196|gb|AAB35016.1|	94.97	96.86	159	8	0	1	159	25	183	1e-105	 306
1STP:A|PDBID|CHAIN|1STPA	gi|220900811|gb|ACL82594.1|	94.34	96.23	159	9	0	1	159	1	159	5e-104	 301
1STP:A|PDBID|CHAIN|1STPA	gi|82408081|pdb|2BC3|A;gi|82408082|pdb|2BC3|B;gi|308387701|pdb|2WPU|A	97.35	98.01	151	4	0	9	159	9	159	3e-101	 293
1STP:A|PDBID|CHAIN|1STPA	gi|328877278|pdb|3PK2|A	96.69	98.01	151	5	0	9	159	9	159	9e-101	 292
1STP:A|PDBID|CHAIN|1STPA	gi|186972753|pdb|2QCB|A	96.69	97.35	151	5	0	9	159	9	159	1e-100	 292
1STP:A|PDBID|CHAIN|1STPA	gi|15988417|pdb|1I9H|A;gi|15988418|pdb|1I9H|B	100.00	100.00	139	0	0	1	139	1	139	1e-94	 276
1STP:A|PDBID|CHAIN|1STPA	gi|1431786|pdb|1SLD|B;gi|1431790|pdb|1SLE|B;gi|1431792|pdb|1SLE|D;gi|1431795|pdb|1SLF|B;gi|1431796|pdb|1SLF|D;gi|1431797|pdb|1SLG|B;gi|1431799|pdb|1SLG|D;gi|3891787|pdb|2RTN|B;gi|3891788|pdb|2RTN|D;gi|3891790|pdb|2RTO|D;gi|3891792|pdb|2RTP|D;gi|3891794|pdb|2RTQ|D;gi|3891795|pdb|2RTR|B;gi|3891796|pdb|2RTR|D;gi|3891800|pdb|2RTG|D;gi|3891802|pdb|2RTH|D;gi|3891804|pdb|2RTI|D;gi|3891809|pdb|2RTB|D;gi|3891811|pdb|2RTC|D;gi|3891813|pdb|2RTD|D;gi|3891815|pdb|2RTE|D;gi|3891817|pdb|2RTF|D;gi|24987540|pdb|1LCZ|A;gi|24987541|pdb|1LCZ|B;gi|157836342|pdb|2RTA|A;gi|158705675|pdb|2RTB|B;gi|158705676|pdb|2RTC|B;gi|158705677|pdb|2RTD|B;gi|158705678|pdb|2RTE|B;gi|158705679|pdb|2RTF|B;gi|158705680|pdb|2RTG|B;gi|158705681|pdb|2RTH|B;gi|158705682|pdb|2RTI|B;gi|158705683|pdb|2RTJ|A;gi|158705684|pdb|2RTK|A;gi|158705685|pdb|2RTL|A;gi|158705686|pdb|2RTM|A;gi|158705687|pdb|2RTO|B;gi|158705688|pdb|2RTP|B;gi|158705689|pdb|2RTQ|B	100.00	100.00	135	0	0	1	135	1	135	2e-92	 270
1STP:A|PDBID|CHAIN|1STPA	gi|34811425|pdb|1NQM|A;gi|34811426|pdb|1NQM|B;gi|34811427|pdb|1NQM|C;gi|34811428|pdb|1NQM|D	99.26	99.26	135	1	0	1	135	2	136	8e-91	 266
1STP:A|PDBID|CHAIN|1STPA	gi|58026|emb|CAA46210.1|	100.00	100.00	128	0	0	13	140	2	129	2e-86	 255
1STP:A|PDBID|CHAIN|1STPA	gi|33357027|pdb|1HXL|A;gi|33357028|pdb|1HXL|B;gi|33357031|pdb|1HXZ|A;gi|33357032|pdb|1HXZ|B;gi|33357035|pdb|1HY2|A;gi|33357036|pdb|1HY2|B;gi|33357037|pdb|1HY2|C;gi|33357038|pdb|1HY2|D;gi|37926422|pdb|1HQQ|A;gi|37926424|pdb|1HQQ|B;gi|37926426|pdb|1HQQ|C;gi|37926428|pdb|1HQQ|D;gi|4376079|emb|CAA77107.1|	100.00	100.00	128	0	0	12	139	2	129	6e-86	 254
1STP:A|PDBID|CHAIN|1STPA	gi|2981978|pdb|1SWA|A;gi|2981979|pdb|1SWA|B;gi|2981980|pdb|1SWA|C;gi|2981981|pdb|1SWA|D;gi|2981982|pdb|1SWB|A;gi|2981983|pdb|1SWB|B;gi|2981984|pdb|1SWB|C;gi|2981985|pdb|1SWB|D;gi|2981986|pdb|1SWC|A;gi|2981987|pdb|1SWC|B;gi|2981988|pdb|1SWC|C;gi|2981989|pdb|1SWC|D;gi|2981990|pdb|1SWD|A;gi|2981991|pdb|1SWD|B;gi|2981992|pdb|1SWD|C;gi|2981993|pdb|1SWD|D;gi|2981994|pdb|1SWE|A;gi|2981995|pdb|1SWE|B;gi|2981996|pdb|1SWE|C;gi|2981997|pdb|1SWE|D;gi|34809620|pdb|1MK5|A;gi|34809621|pdb|1MK5|B;gi|83755014|pdb|2F01|A;gi|83755015|pdb|2F01|B;gi|99032548|pdb|2GH7|A;gi|99032549|pdb|2GH7|B;gi|126030520|pdb|2G5L|A;gi|126030521|pdb|2G5L|B;gi|344189724|pdb|3RY1|A;gi|344189725|pdb|3RY1|B;gi|344189726|pdb|3RY1|C;gi|344189727|pdb|3RY1|D;gi|344189728|pdb|3RY2|A;gi|344189729|pdb|3RY2|B	100.00	100.00	127	0	0	13	139	1	127	2e-85	 252
1STP:A|PDBID|CHAIN|1STPA	gi|2194019|pdb|1RSU|B;gi|2194021|pdb|1RST|B	100.00	100.00	126	0	0	14	139	2	127	4e-85	 251
1STP:A|PDBID|CHAIN|1STPA	gi|34809981|pdb|1N9M|A;gi|34809982|pdb|1N9M|B;gi|34809983|pdb|1N9M|C;gi|34809984|pdb|1N9M|D;gi|34809985|pdb|1N9Y|A;gi|34809986|pdb|1N9Y|B;gi|34809987|pdb|1N9Y|C;gi|34809988|pdb|1N9Y|D	99.21	100.00	127	1	0	13	139	1	127	5e-85	 251
1STP:A|PDBID|CHAIN|1STPA	gi|10835654|pdb|1DF8|A;gi|10835655|pdb|1DF8|B;gi|34809615|pdb|1LUQ|A;gi|34809616|pdb|1LUQ|B	99.21	100.00	127	1	0	13	139	1	127	5e-85	 251
1STP:A|PDBID|CHAIN|1STPA	gi|6573544|pdb|1SWU|A;gi|6573545|pdb|1SWU|B;gi|6573546|pdb|1SWU|C;gi|6573547|pdb|1SWU|D;gi|34809997|pdb|1NDJ|A;gi|34809998|pdb|1NDJ|B;gi|34809999|pdb|1NDJ|C;gi|34810000|pdb|1NDJ|D	99.21	100.00	127	1	0	13	139	1	127	5e-85	 251
1STP:A|PDBID|CHAIN|1STPA	gi|34809976|pdb|1N7Y|A;gi|34809977|pdb|1N7Y|B;gi|34809978|pdb|1N7Y|C;gi|34809979|pdb|1N7Y|D	99.21	99.21	127	1	0	13	139	1	127	1e-84	 250
1STP:A|PDBID|CHAIN|1STPA	gi|4558317|pdb|1SWO|A;gi|4558318|pdb|1SWO|B;gi|4558319|pdb|1SWO|C;gi|4558320|pdb|1SWO|D;gi|4558321|pdb|1SWP|A;gi|4558322|pdb|1SWP|B;gi|4558323|pdb|1SWP|C;gi|4558324|pdb|1SWP|D	99.21	100.00	127	1	0	13	139	1	127	1e-84	 250
1STP:A|PDBID|CHAIN|1STPA	gi|4558297|pdb|1SWH|A;gi|4558298|pdb|1SWH|B;gi|4558299|pdb|1SWH|C;gi|4558300|pdb|1SWH|D;gi|4558301|pdb|1SWJ|A;gi|4558302|pdb|1SWJ|B;gi|4558303|pdb|1SWJ|C;gi|4558304|pdb|1SWJ|D;gi|4558305|pdb|1SWK|A;gi|4558306|pdb|1SWK|B;gi|4558307|pdb|1SWK|C;gi|4558308|pdb|1SWK|D	99.21	100.00	127	1	0	13	139	1	127	1e-84	 250
1STP:A|PDBID|CHAIN|1STPA	gi|4558309|pdb|1SWL|A;gi|4558310|pdb|1SWL|B;gi|4558311|pdb|1SWL|C;gi|4558312|pdb|1SWL|D;gi|4558313|pdb|1SWN|A;gi|4558314|pdb|1SWN|B;gi|4558315|pdb|1SWN|C;gi|4558316|pdb|1SWN|D	99.21	100.00	127	1	0	13	139	1	127	1e-84	 250
1STP:A|PDBID|CHAIN|1STPA	gi|296863634|pdb|3MG5|A;gi|296863635|pdb|3MG5|B;gi|296863636|pdb|3MG5|C;gi|296863637|pdb|3MG5|D	99.21	99.21	127	1	0	13	139	1	127	2e-84	 250
1STP:A|PDBID|CHAIN|1STPA	gi|49258800|pdb|1RXH|A;gi|49258801|pdb|1RXH|B	99.21	99.21	127	1	0	13	139	1	127	2e-84	 250
1STP:A|PDBID|CHAIN|1STPA	gi|5822417|pdb|1SWS|A;gi|5822418|pdb|1SWS|B;gi|5822419|pdb|1SWS|C;gi|5822420|pdb|1SWS|D;gi|5822421|pdb|1SWT|A;gi|5822422|pdb|1SWT|B	99.21	99.21	127	1	0	13	139	1	127	2e-84	 250
1STP:A|PDBID|CHAIN|1STPA	gi|34809971|pdb|1N43|A;gi|34809972|pdb|1N43|B;gi|34809973|pdb|1N43|C;gi|34809974|pdb|1N43|D;gi|34809975|pdb|1N4J|A	99.21	99.21	127	1	0	13	139	1	127	3e-84	 249
1STP:A|PDBID|CHAIN|1STPA	gi|34809989|pdb|1NBX|A;gi|34809990|pdb|1NBX|B;gi|34809991|pdb|1NBX|C;gi|34809992|pdb|1NBX|D;gi|34809993|pdb|1NC9|A;gi|34809994|pdb|1NC9|B;gi|34809995|pdb|1NC9|C;gi|34809996|pdb|1NC9|D	99.21	99.21	127	1	0	13	139	1	127	4e-84	 249
1STP:A|PDBID|CHAIN|1STPA	gi|34809961|pdb|1MEP|A;gi|34809962|pdb|1MEP|B;gi|34809963|pdb|1MEP|C;gi|34809964|pdb|1MEP|D	98.43	99.21	127	2	0	13	139	1	127	8e-84	 248
1STP:A|PDBID|CHAIN|1STPA	gi|4558325|pdb|1SWQ|A;gi|4558326|pdb|1SWQ|B;gi|4558327|pdb|1SWQ|C;gi|4558328|pdb|1SWQ|D;gi|4558329|pdb|1SWR|A;gi|4558330|pdb|1SWR|B;gi|4558331|pdb|1SWR|C;gi|4558332|pdb|1SWR|D	99.21	99.21	127	1	0	13	139	1	127	9e-84	 248
1STP:A|PDBID|CHAIN|1STPA	gi|315139201|gb|ADT80793.1|	98.43	98.43	127	2	0	13	139	2	128	1e-83	 248
1STP:A|PDBID|CHAIN|1STPA	gi|7839326|gb|AAF70240.1|AF148718_1	100.00	100.00	128	0	0	12	139	271	398	2e-83	 258
1STP:A|PDBID|CHAIN|1STPA	gi|323462815|pdb|2Y3E|A;gi|323462816|pdb|2Y3E|B;gi|323462817|pdb|2Y3F|A;gi|291192294|gb|ADD83169.1|	98.43	98.43	127	2	0	13	139	2	128	2e-83	 248
1STP:A|PDBID|CHAIN|1STPA	gi|87246245|gb|ABD35299.1|	97.64	98.43	127	3	0	13	139	2	128	3e-83	 247
1STP:A|PDBID|CHAIN|1STPA	gi|1421367|pdb|1STR|B;gi|1421368|pdb|1STR|D;gi|1421371|pdb|1STS|B;gi|1421372|pdb|1STS|D;gi|2981822|pdb|1VWA|B;gi|2981823|pdb|1VWA|D;gi|2981826|pdb|1VWB|B;gi|2981828|pdb|1VWC|B;gi|2981830|pdb|1VWD|B;gi|2981832|pdb|1VWE|B;gi|2981834|pdb|1VWF|B;gi|2981836|pdb|1VWG|B;gi|2981838|pdb|1VWH|B;gi|2981841|pdb|1VWI|D;gi|2981845|pdb|1VWJ|D;gi|2981849|pdb|1VWK|D;gi|2981853|pdb|1VWL|D;gi|2981856|pdb|1VWM|B;gi|2981858|pdb|1VWN|B;gi|2981860|pdb|1VWO|B;gi|2981862|pdb|1VWP|B;gi|2981864|pdb|1VWQ|B;gi|2981866|pdb|1VWR|B;gi|3660351|pdb|2IZD|D;gi|3660352|pdb|2IZE|B;gi|3660353|pdb|2IZE|D;gi|3660354|pdb|2IZF|B;gi|3660355|pdb|2IZF|D;gi|3660357|pdb|2IZG|D;gi|3660358|pdb|2IZH|B;gi|3660359|pdb|2IZH|D;gi|3660363|pdb|2IZL|B;gi|3660364|pdb|2IZL|D;gi|157835234|pdb|2IZI|A;gi|157835235|pdb|2IZJ|A;gi|157835236|pdb|2IZK|A;gi|157883915|pdb|2IZC|D;gi|345100553|pdb|1VWI|B;gi|345100574|pdb|2IZD|B	100.00	100.00	123	0	0	13	135	1	123	3e-83	 247
1STP:A|PDBID|CHAIN|1STPA	gi|20150756|pdb|1KFF|A;gi|20150757|pdb|1KFF|B;gi|20150758|pdb|1KFF|C;gi|20150759|pdb|1KFF|D;gi|20150896|pdb|1KL3|A;gi|20150897|pdb|1KL3|B;gi|20150898|pdb|1KL3|C;gi|20150899|pdb|1KL3|D	97.62	98.41	126	3	0	14	139	2	127	3e-82	 244
1STP:A|PDBID|CHAIN|1STPA	gi|20150904|pdb|1KL4|A;gi|20150905|pdb|1KL4|B;gi|20150906|pdb|1KL4|C;gi|20150907|pdb|1KL4|D;gi|20150908|pdb|1KL5|A;gi|20150909|pdb|1KL5|B;gi|20150910|pdb|1KL5|C;gi|20150911|pdb|1KL5|D	97.62	97.62	126	3	0	14	139	2	127	5e-82	 244
1STP:A|PDBID|CHAIN|1STPA	gi|157835233|pdb|2IZB|A	100.00	100.00	122	0	0	13	134	1	122	5e-82	 244
1STP:A|PDBID|CHAIN|1STPA	gi|157880586|pdb|1VWJ|B;gi|157880589|pdb|1VWK|B;gi|157880592|pdb|1VWL|B;gi|157883914|pdb|2IZC|B;gi|157883917|pdb|2IZG|B	100.00	100.00	122	0	0	13	134	1	122	5e-82	 244
1STP:A|PDBID|CHAIN|1STPA	gi|24987536|pdb|1LCV|A;gi|24987537|pdb|1LCV|B;gi|24987538|pdb|1LCW|A;gi|24987539|pdb|1LCW|B	100.00	100.00	121	0	0	15	135	1	121	1e-81	 243
1STP:A|PDBID|CHAIN|1STPA	gi|339717628|pdb|3RE5|A;gi|339717629|pdb|3RE6|A	96.09	96.88	128	5	0	13	140	26	153	3e-81	 243
1STP:A|PDBID|CHAIN|1STPA	gi|494485|pdb|1PTS|A;gi|494486|pdb|1PTS|B;gi|809406|pdb|1SRE|A;gi|809407|pdb|1SRE|B;gi|809408|pdb|1SRF|A;gi|809409|pdb|1SRF|B;gi|809410|pdb|1SRG|A;gi|809411|pdb|1SRG|B;gi|809412|pdb|1SRH|A;gi|809413|pdb|1SRH|B;gi|809414|pdb|1SRI|A;gi|809415|pdb|1SRI|B;gi|809416|pdb|1SRJ|A;gi|809417|pdb|1SRJ|B;gi|157835232|pdb|2IZA|A	100.00	100.00	121	0	0	13	133	1	121	4e-81	 241
1STP:A|PDBID|CHAIN|1STPA	gi|30749493|pdb|1MOY|A	95.38	96.15	130	3	1	13	139	1	130	8e-81	 241
1STP:A|PDBID|CHAIN|1STPA	gi|30749489|pdb|1MM9|A	95.38	96.15	130	3	1	13	139	1	130	9e-81	 241
1STP:A|PDBID|CHAIN|1STPA	gi|3882020|emb|CAA77104.1|	100.00	100.00	123	0	0	17	139	281	403	1e-80	 250
1STP:A|PDBID|CHAIN|1STPA	gi|2462913|emb|CAA74917.1|	100.00	100.00	123	0	0	17	139	278	400	2e-80	 250
1STP:A|PDBID|CHAIN|1STPA	gi|339717616|pdb|3RDM|A;gi|339717617|pdb|3RDO|A;gi|339717618|pdb|3RDQ|A;gi|339717619|pdb|3RDS|A;gi|339717620|pdb|3RDU|A;gi|339717621|pdb|3RDX|A;gi|339717622|pdb|3RDX|B	95.31	96.09	128	6	0	13	140	26	153	2e-80	 241
1STP:A|PDBID|CHAIN|1STPA	gi|49258803|pdb|1RXJ|A;gi|49258804|pdb|1RXJ|B;gi|49258805|pdb|1RXJ|C;gi|49258806|pdb|1RXJ|D	95.87	95.87	121	5	0	15	135	1	121	1e-77	 233
1STP:A|PDBID|CHAIN|1STPA	gi|49258807|pdb|1RXK|A;gi|49258808|pdb|1RXK|B	93.60	93.60	125	5	1	14	135	1	125	4e-76	 229
1STP:A|PDBID|CHAIN|1STPA	gi|60265777|gb|AAX16017.1|	69.57	71.74	184	9	1	12	148	29	212	2e-75	 233
1STP:A|PDBID|CHAIN|1STPA	gi|60265777|gb|AAX16017.1|	94.83	98.28	58	3	0	12	69	207	264	5e-28	 111
1STP:A|PDBID|CHAIN|1STPA	gi|60265777|gb|AAX16017.1|	75.76	84.85	33	8	0	116	148	2	34	4e-05	49.7
1STP:A|PDBID|CHAIN|1STPA	gi|60265781|gb|AAX16019.1|	69.02	71.20	184	10	1	12	148	29	212	2e-74	 230
1STP:A|PDBID|CHAIN|1STPA	gi|60265781|gb|AAX16019.1|	89.66	96.55	58	6	0	12	69	207	264	5e-26	 106
1STP:A|PDBID|CHAIN|1STPA	gi|60265781|gb|AAX16019.1|	72.73	84.85	33	9	0	116	148	2	34	1e-04	48.1
1STP:A|PDBID|CHAIN|1STPA	gi|60265779|gb|AAX16018.1|	68.48	70.65	184	11	1	12	148	29	212	1e-73	 228
1STP:A|PDBID|CHAIN|1STPA	gi|60265779|gb|AAX16018.1|	94.83	98.28	58	3	0	12	69	207	264	4e-28	 111
1STP:A|PDBID|CHAIN|1STPA	gi|60265779|gb|AAX16018.1|	69.70	81.82	33	10	0	116	148	2	34	5e-04	46.6
1STP:A|PDBID|CHAIN|1STPA	gi|62529063|gb|AAX84822.1|	96.61	96.61	118	4	0	16	133	2	119	2e-73	 222
1STP:A|PDBID|CHAIN|1STPA	gi|62529061|gb|AAX84821.1|	96.61	96.61	118	4	0	16	133	2	119	2e-73	 222
1STP:A|PDBID|CHAIN|1STPA	gi|62529059|gb|AAX84820.1|	96.61	96.61	118	4	0	16	133	2	119	3e-73	 221
1STP:A|PDBID|CHAIN|1STPA	gi|3212612|pdb|1SWF|A;gi|3212613|pdb|1SWF|B;gi|3212614|pdb|1SWF|C;gi|3212615|pdb|1SWF|D;gi|3402121|pdb|1SWG|A;gi|3402122|pdb|1SWG|B;gi|3402123|pdb|1SWG|C;gi|3402124|pdb|1SWG|D	92.86	95.92	98	7	0	51	148	2	99	1e-58	 184
1STP:A|PDBID|CHAIN|1STPA	gi|3212612|pdb|1SWF|A;gi|3212613|pdb|1SWF|B;gi|3212614|pdb|1SWF|C;gi|3212615|pdb|1SWF|D;gi|3402121|pdb|1SWG|A;gi|3402122|pdb|1SWG|B;gi|3402123|pdb|1SWG|C;gi|3402124|pdb|1SWG|D	97.14	100.00	35	1	0	12	46	94	128	7e-13	68.6
1STP:A|PDBID|CHAIN|1STPA	gi|222446482|dbj|BAH20870.1|	47.73	62.88	132	68	1	13	144	4	134	6e-36	 128
1STP:A|PDBID|CHAIN|1STPA	gi|339790736|dbj|BAK52486.1|	47.73	62.88	132	68	1	13	144	23	153	1e-35	 128
1STP:A|PDBID|CHAIN|1STPA	gi|223673860|pdb|2ZSC|A;gi|223673861|pdb|2ZSC|B;gi|222446484|dbj|BAH20871.1|	48.15	63.70	135	67	2	10	144	1	132	6e-35	 125
1STP:A|PDBID|CHAIN|1STPA	gi|295841583|dbj|BAJ07172.1|	48.51	63.43	134	66	2	11	144	292	422	3e-32	 125
1STP:A|PDBID|CHAIN|1STPA	gi|295841577|dbj|BAJ07169.1|	48.48	63.64	132	65	2	13	144	507	635	7e-32	 126
1STP:A|PDBID|CHAIN|1STPA	gi|295841579|dbj|BAJ07170.1|	48.48	63.64	132	65	2	13	144	516	644	7e-32	 126
1STP:A|PDBID|CHAIN|1STPA	gi|295841581|dbj|BAJ07171.1|	48.48	63.64	132	65	2	13	144	526	654	7e-32	 126
1STP:A|PDBID|CHAIN|1STPA	gi|156366223|ref|XP_001627039.1|;gi|156213936|gb|EDO34939.1|	33.87	48.39	124	66	5	17	132	1	116	9e-13	68.2
1STP:A|PDBID|CHAIN|1STPA	gi|156347627|ref|XP_001621695.1|;gi|156207890|gb|EDO29595.1|	33.87	47.58	124	66	5	17	132	1	116	3e-12	66.6
1STP:A|PDBID|CHAIN|1STPA	gi|225707208|gb|ACO09450.1|	31.67	52.50	120	76	4	17	134	13	128	2e-11	64.7
1STP:A|PDBID|CHAIN|1STPA	gi|260825814|ref|XP_002607861.1|;gi|229293210|gb|EEN63871.1|	35.34	48.12	133	71	7	4	134	25	144	3e-10	62.0
1STP:A|PDBID|CHAIN|1STPA	gi|260814807|ref|XP_002602105.1|;gi|229287411|gb|EEN58117.1|	37.50	47.50	120	65	6	17	132	41	154	1e-08	58.5
1STP:A|PDBID|CHAIN|1STPA	gi|72157893|ref|XP_790505.1|;gi|115974054|ref|XP_001177428.1|	33.59	50.00	128	71	6	14	134	67	187	1e-07	56.6
1STP:A|PDBID|CHAIN|1STPA	gi|118103664|ref|XP_429212.2|	30.30	48.48	132	80	6	10	134	20	146	3e-07	54.3
1STP:A|PDBID|CHAIN|1STPA	gi|291234025|ref|XP_002736953.1|	33.58	47.45	137	75	6	11	138	1127	1256	5e-07	55.8
1STP:A|PDBID|CHAIN|1STPA	gi|310689814|pdb|3MM0|A;gi|310689815|pdb|3MM0|B;gi|310689816|pdb|3MM0|C;gi|310689817|pdb|3MM0|D;gi|310689818|pdb|3MM0|E;gi|310689819|pdb|3MM0|F;gi|310689820|pdb|3MM0|G;gi|310689821|pdb|3MM0|H;gi|310689822|pdb|3MM0|I;gi|310689823|pdb|3MM0|K;gi|310689824|pdb|3MM0|M;gi|310689825|pdb|3MM0|N	33.33	48.89	135	71	7	9	134	1	125	8e-07	52.8
1STP:A|PDBID|CHAIN|1STPA	gi|126441278|ref|YP_001059370.1|;gi|126220771|gb|ABN84277.1|	33.88	46.28	121	76	3	19	135	33	153	1e-06	52.8
1STP:A|PDBID|CHAIN|1STPA	gi|163930920|pdb|2OFA|A;gi|163930921|pdb|2OFA|B;gi|163930922|pdb|2OFB|A;gi|163930923|pdb|2OFB|B	34.35	50.38	131	67	8	12	133	1	121	1e-06	52.0
1STP:A|PDBID|CHAIN|1STPA	gi|134104005|pdb|2C1Q|A;gi|134104006|pdb|2C1S|A;gi|134104007|pdb|2C1S|B	30.47	47.66	128	77	6	14	134	4	126	2e-06	52.0
1STP:A|PDBID|CHAIN|1STPA	gi|53719029|ref|YP_108015.1|;gi|52209443|emb|CAH35394.1|	33.88	45.45	121	76	3	19	135	48	168	2e-06	52.4
1STP:A|PDBID|CHAIN|1STPA	gi|254179416|ref|ZP_04886015.1|;gi|254189197|ref|ZP_04895708.1|;gi|254259053|ref|ZP_04950107.1|;gi|157936876|gb|EDO92546.1|;gi|184209956|gb|EDU06999.1|;gi|254217742|gb|EET07126.1|	33.88	45.45	121	76	3	19	135	24	144	2e-06	52.0
1STP:A|PDBID|CHAIN|1STPA	gi|126453628|ref|YP_001066640.1|;gi|167738101|ref|ZP_02410875.1|;gi|167830112|ref|ZP_02461583.1|;gi|167918509|ref|ZP_02505600.1|;gi|126227270|gb|ABN90810.1|	33.88	45.45	121	76	3	19	135	33	153	2e-06	52.0
1STP:A|PDBID|CHAIN|1STPA	gi|196004260|ref|XP_002111997.1|;gi|190585896|gb|EDV25964.1|	30.67	44.67	150	81	6	17	149	77	220	2e-06	53.1
1STP:A|PDBID|CHAIN|1STPA	gi|6647452|sp|P56734.1|AVR4_CHICK	33.83	50.38	133	69	8	10	133	23	145	2e-06	52.0
1STP:A|PDBID|CHAIN|1STPA	gi|76809171|ref|YP_333887.1|;gi|167719107|ref|ZP_02402343.1|;gi|167815293|ref|ZP_02446973.1|;gi|167845243|ref|ZP_02470751.1|;gi|167902241|ref|ZP_02489446.1|;gi|76578624|gb|ABA48099.1|	33.88	45.45	121	76	3	19	135	70	190	2e-06	52.4
1STP:A|PDBID|CHAIN|1STPA	gi|213514622|ref|NP_001134707.1|;gi|209735352|gb|ACI68545.1|	30.15	45.59	136	79	6	5	133	64	190	1e-05	50.8
1STP:A|PDBID|CHAIN|1STPA	gi|53717952|ref|YP_106938.1|;gi|254201944|ref|ZP_04908308.1|;gi|254359779|ref|ZP_04976050.1|;gi|52208366|emb|CAH34300.1|;gi|147747838|gb|EDK54914.1|;gi|148028993|gb|EDK86925.1|	34.45	47.06	119	62	4	17	132	42	147	1e-05	50.1
1STP:A|PDBID|CHAIN|1STPA	gi|53724601|ref|YP_104836.1|;gi|52428024|gb|AAU48617.1|	34.45	47.06	119	62	4	17	132	60	165	1e-05	50.4
1STP:A|PDBID|CHAIN|1STPA	gi|93279520|pdb|2FHL|A;gi|93279521|pdb|2FHL|B	33.59	49.62	131	68	8	12	133	1	121	1e-05	49.3
1STP:A|PDBID|CHAIN|1STPA	gi|67463884|pdb|1Y52|X;gi|67463885|pdb|1Y52|Y;gi|67463886|pdb|1Y53|X;gi|67463887|pdb|1Y53|Y;gi|67463888|pdb|1Y55|X;gi|67463889|pdb|1Y55|Y	33.59	49.62	131	68	8	12	133	1	121	1e-05	49.7
1STP:A|PDBID|CHAIN|1STPA	gi|167568472|ref|ZP_02361346.1|	31.97	45.90	122	63	4	17	133	21	127	1e-05	49.3
1STP:A|PDBID|CHAIN|1STPA	gi|189096066|pdb|2UYW|A;gi|189096067|pdb|2UYW|D;gi|189339545|pdb|2UZ2|A;gi|189339546|pdb|2UZ2|D	30.95	47.62	126	77	5	12	133	3	122	1e-05	49.3
1STP:A|PDBID|CHAIN|1STPA	gi|318087437|gb|ADV40308.1|	29.51	42.62	122	81	2	17	137	18	135	1e-05	51.2
1STP:A|PDBID|CHAIN|1STPA	gi|124384887|ref|YP_001028007.1|;gi|167717723|ref|ZP_02400959.1|;gi|167736755|ref|ZP_02409529.1|;gi|167813857|ref|ZP_02445537.1|;gi|167843963|ref|ZP_02469471.1|;gi|167892466|ref|ZP_02479868.1|;gi|254207279|ref|ZP_04913630.1|;gi|124292907|gb|ABN02176.1|;gi|147752821|gb|EDK59887.1|	34.45	47.06	119	62	4	17	132	21	126	1e-05	49.3
1STP:A|PDBID|CHAIN|1STPA	gi|67640924|ref|ZP_00439715.1|;gi|121599774|ref|YP_994343.1|;gi|126449324|ref|YP_001081770.1|;gi|167822375|ref|ZP_02453846.1|;gi|167909180|ref|ZP_02496271.1|;gi|167917215|ref|ZP_02504306.1|;gi|251767513|ref|ZP_02267542.2|;gi|254196954|ref|ZP_04903378.1|;gi|121228584|gb|ABM51102.1|;gi|126242194|gb|ABO05287.1|;gi|169653697|gb|EDS86390.1|;gi|238521739|gb|EEP85188.1|;gi|243062539|gb|EES44725.1|	34.45	47.06	119	62	4	17	132	18	123	1e-05	49.3
1STP:A|PDBID|CHAIN|1STPA	gi|163930916|pdb|2OF8|A;gi|163930917|pdb|2OF8|B;gi|163930918|pdb|2OF9|A;gi|163930919|pdb|2OF9|B	33.59	49.62	131	68	8	12	133	1	121	1e-05	49.3
