# Supplementary material for: BetaSearch: a new method for querying β-residue motifs
Source: BMC Res Notes. 2012 Jul 30;5:391. doi: 10.1186/1756-0500-5-391 (PMC3532365; doi:10.1186/1756-0500-5-391)
Supplement: Additional file 4 — Matchingβ-sheets from Case Study 2 (case-study-2-matches.txt). This plain text file contains all the matching β-sheets in our dataset from the biotin-binding β-residue motif query defined in Figure 5C. [file 1756-0500-5-391-S4.txt]

# Query ID : 201202141114292343
# Date/Time : 2012-02-14 11:14:29
#
# Query:
#
#   ..T
#   WLL
#
# Column specs:
#
#   <PDB ID>|<SHEET ID>|<ORGANISM>|<PROTEIN NAME>|<BETA MATRIX>
#
1R44D_SHEET_009:0|ENTEROCOCCUS FAECIUM|D-ALANYL-D-ALANINE DIPEPTIDASE|...RW.....,YGLLLWD...,RYLTL-DIA.,......HYVL,........EF
1SDDB_SHEET_008:0|BOS TAURUS|COAGULATION FACTOR V|.......RMY,...QTPFLIV,...DLLWWG.,HVVHF.....,LPW.......
1R44A_SHEET_001:0|ENTEROCOCCUS FAECIUM|D-ALANYL-D-ALANINE DIPEPTIDASE|...RW.....,YGLLLWD...,RYLTL-DIA.,......HYVL,.......AEF
1R44B_SHEET_005:0|ENTEROCOCCUS FAECIUM|D-ALANYL-D-ALANINE DIPEPTIDASE|...RW.....,YGLLLWD...,RYLTL-DIA.,......HYVL,.......AEF
1R44C_SHEET_003:0|ENTEROCOCCUS FAECIUM|D-ALANYL-D-ALANINE DIPEPTIDASE|...RW.....,YGLLLWD...,RYLTL-DIA.,......HYVL,.......AEF
1R44E_SHEET_007:0|ENTEROCOCCUS FAECIUM|D-ALANYL-D-ALANINE DIPEPTIDASE|...RW.....,YGLLLWD...,RYLTL-DIA.,......HYVL,.......AEF
2DL9A_SHEET_000:0|HOMO SAPIENS|LEUCINE-RICH REPEAT-CONTAINING PROTEIN 4|........LNIS,.NSNASAYLNVS,NTVMCTYVG...,SSVKWLL.....,...SLVT.....
3CU0B_SHEET_002:0|HOMO SAPIENS|GALACTOSYLGALACTOSYLXYLOSYLPROTEIN 3-BETA-  GLUCURONOSYLTRANSFERASE 3|..GG...,VLHTFL.,EVLLWHL,TPTVVYI,...FYVV,...FAVA,...VSV.,...PE..
1NF8A_SHEET_000:0|PSEUDOMONAS AERUGINOSA|PHENAZINE BIOSYNTHESIS PROTEIN PHZD|..MVV.....,QPFLVADAIA,QLVL---CGV,AVLL---VH.,.QIA---YTA,...W---LLT
1NF9A_SHEET_000:0|PSEUDOMONAS AERUGINOSA|PHENAZINE BIOSYNTHESIS PROTEIN PHZD|..MVV.....,QPFLVADAIA,QLVL---CGV,AVLL---VH.,.QIA---YTA,...W---LLT
1KWSB_SHEET_002:0|HOMO SAPIENS|BETA-1,3-GLUCURONYLTRANSFERASE 3|.AVGG...,VL-HTFL.,EV-LLWHL,TP-TVVYI,....FYVV,....FAVA,....VSV.,....PE..
3BVCA_SHEET_000:0|ROSEOVARIUS NUBINHIBENS ISM|UNCHARACTERIZED PROTEIN ISM_01780|.....YHAP..,..E-WLLVD..,..I-SGTTY..,WRY-NFSVSIR,LELEDLWINIL,........TY.
2RG4A_SHEET_000:0|OCEANICOLA GRANULOSUS HTCC2516|UNCHARACTERIZED PROTEIN|....YHAP...,.E-WLLVD...,.I-SGTTYVA.,AY-NFSVS-IR,RLEDIWIN-IL,.......T-Y.
2RG4B_SHEET_002:0|OCEANICOLA GRANULOSUS HTCC2516|UNCHARACTERIZED PROTEIN|....YHAP...,.E-WLLVD...,.I-SGTTYVA.,AY-NFSVS-IR,RLEDIWIN-IL,.......T-Y.
3BVCB_SHEET_002:0|ROSEOVARIUS NUBINHIBENS ISM|UNCHARACTERIZED PROTEIN ISM_01780|....YHAP...,.E-WLLVD...,.I-SGTTYVS.,RY-NFSVS-IR,ELEDLWIN-IL,.......T-Y.
3CU0A_SHEET_000:0|HOMO SAPIENS|GALACTOSYLGALACTOSYLXYLOSYLPROTEIN 3-BETA-  GLUCURONOSYLTRANSFERASE 3|...EP....,..VSV....,.AVAF....,GVVYF....,TIYVVT-PT,.LHWLL-VE,..LFTH-LV,....GGVA.
1FGGA_SHEET_000:0|HOMO SAPIENS|GLUCURONYLTRANSFERASE I|...EP....,..VSV....,.AVAF....,GVVYF....,TIYVVT-PT,.LHWLL-VE,..LFTH-LV,....GGVA.
1FGGB_SHEET_002:0|HOMO SAPIENS|GLUCURONYLTRANSFERASE I|...EP....,..VSV....,.AVAF....,GVVYF....,TIYVVT-PT,.LHWLL-VE,..LFTH-LV,....GGVA.
1KWSA_SHEET_000:0|HOMO SAPIENS|BETA-1,3-GLUCURONYLTRANSFERASE 3|...EP....,..VSV....,.AVAF....,GVVYF....,TIYVVT-PT,.LHWLL-VE,..LFTH-LV,....GGVA.
1VQZA_SHEET_000:0|STREPTOCOCCUS PNEUMONIAE TIGR4|LIPOATE-PROTEIN LIGASE, PUTATIVE|AE-FT......,IE-LD......,KKFCGNAQAYI,..LLCGHHXIR,..NLNYTIISK,....WLLFIQ.,.....IIYKX.,.......ET..
1VG0A_SHEET_003:0|RATTUS NORVEGICUS|RAB PROTEINS GERANYLGERANYLTRANSFERASE COMPONENT  A 1|..IQHVEVFC..,DRMN-FYLAWLL,RQIS-RAVLI-T,..MC-TLHVL-Y,....VRVIEL..,....VTLIS...,....FALIR...,....VEQ.....
1RSTB_SHEET_000:0|STREPTOMYCES AVIDINII|STREPTAVIDIN|.......GTWY..,.....ATVIFT..,....ALTGTYE..,...YRGTLVYR..,.TALGWTVA--WK,VYQGSWTTASHAN,RINTQWLLTS...,.FTDHGVLT....
3CLMA_SHEET_000:0|NEISSERIA GONORRHOEAE FA 1090|TRANSALDOLASE|VT.................,VSLE...............,AXIKVP.............,..VNLTLL...........,..VVA-SFF..........,...QL-LWA..........,....T-VNTV.........,....Q-QIWL.........,.........VT........,.........VSLE......,.........AXIKVP....,...........VNLTLL..,...........VVA-SFF.,............QL-LWA.,.............T-VNTV,.............Q-QIWL
1AVEA_SHEET_000:0|GALLUS GALLUS|AVIDIN|.............TRVGINIFTR,.............RLLWMTKLVE,.............TTVFTGQCFI,.............NVTFGFT...,............SPLH.......,...........TYTGT.......,...........NMTI........,..........NTWKG........,...TRVGINIFTR..........,...RLLWMTKLVE..........,...TTVFTGQCFI..........,...NVTFGFT.............,..SPLH.................,.TYTGT.................,.NMTI..................,NTWKG..................
3FDCA_SHEET_000:0|GALLUS GALLUS|AVIDIN|............TRVGINIFTR,............RLLWMTKLV.,.............TVFTGQCF.,.............VTFGFT...,..........ESPLHGT.....,..........TYTGTFE.....,..........NMTI........,..........TWKG........,..TRVGINIFTR..........,..RLLWMTKLV...........,...TVFTGQCF...........,...VTFGFT.............,ESPLHGT...............,TYTGTFE...............,NMTI..................,TWKG..................
2A5CA_SHEET_000:0|GALLUS GALLUS|AVIDIN|.............TRVGINIFTR,.............RLLWMTKLV.,.............TTVFTGQCF.,.............NVTFGFT...,............SPLHGTE....,...........TYTGTFE.....,...........NMTI........,..........NTWKG........,...TRVGINIFTR..........,...RLLWMTKLV...........,...TTVFTGQCF...........,...NVTFGFT.............,..SPLHGTE..............,.TYTGTFE...............,.NMTI..................,NTWKG..................
2G5LB_SHEET_001:0|STREPTOMYCES AVIDINII|STREPTAVIDIN|............TLVGHDTFT,...........STLLWQTNIR,...........SATTWSGQYV,............AVTWGLAT.,............VLTGRY...,............TGTLA....,..........TFIVTA.....,..........YWTG.......,..TLVGHDTFT..........,.STLLWQTNIR..........,.SATTWSGQYV..........,..AVTWGLAT...........,..VLTGRY.............,..TGTLA..............,TFIVTA...............,YWTG.................
1VYOB_SHEET_001:0|GALLUS GALLUS|AVIDIN|.............TRVGINIFTR,.............RLLWMTKLVE,.............TTVFTGQCFI,..............VTFGFT...,............SPLHGTQ....,...........IYTGTFE.....,...........NMTI........,..........NTWKG........,...TRVGINIFTR..........,...RLLWMTKLVE..........,...TTVFTGQCFI..........,....VTFGFT.............,..SPLHGTQ..............,.IYTGTFE...............,.NMTI..................,NTWKG..................
2C1QA_SHEET_000:0|GALLUS GALLUS|BIOTIN BINDING PROTEIN A|.............TRVGTNVFTR,.............RLLWAMELME,.............TTVFVGQCFV,.............QVTFGF....,............SPLKGAQ....,...........QYSGSFT.....,...........NMTI........,..........NRWLG........,...TRVGTNVFTR..........,...RLLWAMELME..........,...TTVFVGQCFV..........,...QVTFGF..............,..SPLKGAQ..............,.QYSGSFT...............,.NMTI..................,NRWLG..................
2C1SA_SHEET_000:0|GALLUS GALLUS|BIOTIN BINDING PROTEIN A|.............TRVGTNVFTR,.............RLLWAMELME,.............TTVFVGQCFV,.............QVTFGF....,............SPLKGAQ....,...........QYSGSFT.....,...........NMTI........,..........NRWLG........,...TRVGTNVFTR..........,...RLLWAMELME..........,...TTVFVGQCFV..........,...QVTFGF..............,..SPLKGAQ..............,.QYSGSFT...............,.NMTI..................,NRWLG..................
1NQNB_SHEET_001:0|GALLUS GALLUS|AVIDIN|............TRVGINIFTR,............RLLWMTKLVE,............TTVFTGQCFI,.............VTFGFT...,..........ESPLHGTE....,..........TYTGTFE.....,..........NMTI........,..........TWKG........,..TRVGINIFTR..........,..RLLWMTKLVE..........,..TTVFTGQCFI..........,...VTFGFT.............,ESPLHGTE..............,TYTGTFE...............,NMTI..................,TWKG..................
1AVDA_SHEET_000:0|GALLUS GALLUS|AVIDIN|............TRVGINIFTR,............RLLWMTKLVE,............TTVFTGQCFI,............NVTFGFT...,...........SPLHGTE....,..........TYTGTFE.....,..........NMTI........,..........TWKG........,..TRVGINIFTR..........,..RLLWMTKLVE..........,..TTVFTGQCFI..........,..NVTFGFT.............,.SPLHGTE..............,TYTGTFE...............,NMTI..................,TWKG..................
2C4IA_SHEET_000:0|GALLUS GALLUS|AVIDIN|...................SPLHGTQ,..................IYTGTFE.,..................NMTI....,.................NTWKG....,..........TRVGINIFTR......,..........RLLWMTKLVE......,..........TTVFTGQCFI......,..........NVTFGFT.........,.........SPLHGTQ..........,........IYTGTFE...........,........NMTI..............,.......NTWKG..............,TRVGINIFTR................,RLLWMTKLVE................,TTVFTGQCFI................,NVTFGFT...................
2OFAA_SHEET_000:0|GALLUS GALLUS|AVIDIN-RELATED PROTEIN 4/5|.............TLVGYNNFTR,.............RLLWMTKLVE,.............TTVFTGQCFI,.............HVTFGFT...,............SPLLGIQ....,...........LYTGTFE.....,...........IMTI........,..........NTWKG........,...TLVGYNNFTR..........,...RLLWMTKLVE..........,...TTVFTGQCFI..........,...HVTFGFT.............,..SPLLGIQ..............,.LYTGTFE...............,.IMTI..................,NTWKG..................
2OFAB_SHEET_001:0|GALLUS GALLUS|AVIDIN-RELATED PROTEIN 4/5|.............TLVGYNNFTR,.............RLLWMTKLVE,.............TTVFTGQCFI,.............HVTFGFT...,............SPLLGIQ....,...........LYTGTFE.....,...........IMTI........,..........NTWKG........,...TLVGYNNFTR..........,...RLLWMTKLVE..........,...TTVFTGQCFI..........,...HVTFGFT.............,..SPLLGIQ..............,.LYTGTFE...............,.IMTI..................,NTWKG..................
2OFBA_SHEET_000:0|GALLUS GALLUS|AVIDIN-RELATED PROTEIN 4/5|.............TLVGYNNFTR,.............RLLWMTKLVE,.............TTVFTGQCFI,.............HVTFGFT...,............SPLLGIQ....,...........LYTGTFE.....,...........IMTI........,..........NTWKG........,...TLVGYNNFTR..........,...RLLWMTKLVE..........,...TTVFTGQCFI..........,...HVTFGFT.............,..SPLLGIQ..............,.LYTGTFE...............,.IMTI..................,NTWKG..................
2OFBB_SHEET_001:0|GALLUS GALLUS|AVIDIN-RELATED PROTEIN 4/5|.............TLVGYNNFTR,.............RLLWMTKLVE,.............TTVFTGQCFI,.............HVTFGFT...,............SPLLGIQ....,...........LYTGTFE.....,...........IMTI........,..........NTWKG........,...TLVGYNNFTR..........,...RLLWMTKLVE..........,...TTVFTGQCFI..........,...HVTFGFT.............,..SPLLGIQ..............,.LYTGTFE...............,.IMTI..................,NTWKG..................
2UYWA_SHEET_000:0|XENOPUS TROPICALIS|XENAVIDIN|.............TRVGANTFTR,.............RLLWMTHLIE,.............ITVWTGQCFL,.............HVTFGFT...,............SPLTGYQ....,...........FYTGTFE.....,...........NLII........,..........NRWQG........,...TRVGANTFTR..........,...RLLWMTHLIE..........,...ITVWTGQCFL..........,...HVTFGFT.............,..SPLTGYQ..............,.FYTGTFE...............,.NLII..................,NRWQG..................
3FDCB_SHEET_001:0|GALLUS GALLUS|AVIDIN|.............TRVGINIFT..,.............RLLWMTKLVEK,.............TTVFTGQCFID,.............NVTFGFT....,.............PLHGTE.....,...........TYTGTFE......,...........NMTI.........,..........NTWKG.........,...TRVGINIFT............,...RLLWMTKLVEK..........,...TTVFTGQCFID..........,...NVTFGFT..............,...PLHGTE...............,.TYTGTFE................,.NMTI...................,NTWKG...................
2CAMA_SHEET_000:0|GALLUS GALLUS|AVIDIN|.............TRVGINIFTR,.............RLLWMTKLV.,.............TTVFTGQCF.,..............VTFGFT...,..........KESPLHGTE....,..........TIYTGTFE.....,...........NMTI........,..........NTWEG........,...TRVGINIFTR..........,...RLLWMTKLV...........,...TTVFTGQCF...........,....VTFGFT.............,KESPLHGTE..............,TIYTGTFE...............,.NMTI..................,NTWEG..................
1AVDB_SHEET_001:0|GALLUS GALLUS|AVIDIN|.............TRVGINIFTR,.............RLLWMTKLVE,.............TTVFTGQCFI,.............NVTFGFT...,............SPLHGTE....,...........TYTGTFE.....,...........NMTI........,..........NTWKG........,...TRVGINIFTR..........,...RLLWMTKLVE..........,...TTVFTGQCFI..........,...NVTFGFT.............,..SPLHGTE..............,.TYTGTFE...............,.NMTI..................,NTWKG..................
1AVEB_SHEET_001:0|GALLUS GALLUS|AVIDIN|.............TRVGINIFTR,.............RLLWMTKLVE,.............TTVFTGQCFI,.............NVTFGFT...,............SPLHGTE....,...........TYTGTFE.....,...........NMTI........,..........NTWKG........,...TRVGINIFTR..........,...RLLWMTKLVE..........,...TTVFTGQCFI..........,...NVTFGFT.............,..SPLHGTE..............,.TYTGTFE...............,.NMTI..................,NTWKG..................
2AVIB_SHEET_001:0|GALLUS GALLUS|AVIDIN|.............TRVGINIFTR,.............RLLWMTKLVE,.............TTVFTGQCFI,.............NVTFGFT...,............SPLHGTE....,...........TYTGTFE.....,...........NMTI........,..........NTWKG........,...TRVGINIFTR..........,...RLLWMTKLVE..........,...TTVFTGQCFI..........,...NVTFGFT.............,..SPLHGTE..............,.TYTGTFE...............,.NMTI..................,NTWKG..................
1LDOA_SHEET_000:0|GALLUS GALLUS|AVIDIN|.............TRVGINIFTR,.............RLLWMTKLVE,.............TTVFTGQCFI,.............NVTFGFT...,............SPLHGTE....,...........TYTGTFE.....,...........NMTI........,..........NTWKG........,...TRVGINIFTR..........,...RLLWMTKLVE..........,...TTVFTGQCFI..........,...NVTFGFT.............,..SPLHGTE..............,.TYTGTFE...............,.NMTI..................,NTWKG..................
1LDOB_SHEET_001:0|GALLUS GALLUS|AVIDIN|.............TRVGINIFTR,.............RLLWMTKLVE,.............TTVFTGQCFI,.............NVTFGFT...,............SPLHGTE....,...........TYTGTFE.....,...........NMTI........,..........NTWKG........,...TRVGINIFTR..........,...RLLWMTKLVE..........,...TTVFTGQCFI..........,...NVTFGFT.............,..SPLHGTE..............,.TYTGTFE...............,.NMTI..................,NTWKG..................
1LDQB_SHEET_001:0|GALLUS GALLUS|AVIDIN|.............TRVGINIFTR,.............RLLWMTKLVE,.............TTVFTGQCFI,.............NVTFGFT...,............SPLHGTE....,...........TYTGTFE.....,...........NMTI........,..........NTWKG........,...TRVGINIFTR..........,...RLLWMTKLVE..........,...TTVFTGQCFI..........,...NVTFGFT.............,..SPLHGTE..............,.TYTGTFE...............,.NMTI..................,NTWKG..................
1VYOA_SHEET_000:0|GALLUS GALLUS|AVIDIN|.............TRVGINIFTR,.............RLLWMTKLVE,.............TTVFTGQCFI,.............NVTFGFT...,............SPLHGTQ....,...........IYTGTFE.....,...........NMTI........,..........NTWKG........,...TRVGINIFTR..........,...RLLWMTKLVE..........,...TTVFTGQCFI..........,...NVTFGFT.............,..SPLHGTQ..............,.IYTGTFE...............,.NMTI..................,NTWKG..................
1LELA_SHEET_000:0|GALLUS GALLUS|AVIDIN|.............TRVGINIFTR,.............RLLWMTKLVE,.............TTVFTGQCFI,.............NVTFGFT...,...........ESPLHGTE....,...........TYTGTFE.....,............MTI........,..........NTWKG........,...TRVGINIFTR..........,...RLLWMTKLVE..........,...TTVFTGQCFI..........,...NVTFGFT.............,.ESPLHGTE..............,.TYTGTFE...............,..MTI..................,NTWKG..................
2C1SB_SHEET_001:0|GALLUS GALLUS|BIOTIN BINDING PROTEIN A|.............TRVGTNVFTR,.............RLLWAMELME,.............TTVFVGQCFV,.............QVTFGFT...,............SPLKGAQ....,...........QYSGSFT.....,...........NMTI........,..........NRWLG........,...TRVGTNVFTR..........,...RLLWAMELME..........,...TTVFVGQCFV..........,...QVTFGFT.............,..SPLKGAQ..............,.QYSGSFT...............,.NMTI..................,NRWLG..................
2FHLA_SHEET_000:0|GALLUS GALLUS|AVIDIN-RELATED PROTEIN 4/5|.............TRVGYNNFTR,.............RLLWMTKLVE,.............TTVFTGQCFI,.............HVTFGFT...,............SPLLGIQ....,...........LYTGTFE.....,...........IMTI........,..........NTWKG........,...TRVGYNNFTR..........,...RLLWMTKLVE..........,...TTVFTGQCFI..........,...HVTFGFT.............,..SPLLGIQ..............,.LYTGTFE...............,.IMTI..................,NTWKG..................
2FHLB_SHEET_001:0|GALLUS GALLUS|AVIDIN-RELATED PROTEIN 4/5|.............TRVGYNNFTR,.............RLLWMTKLVE,.............TTVFTGQCFI,.............HVTFGFT...,............SPLLGIQ....,...........LYTGTFE.....,...........IMTI........,..........NTWKG........,...TRVGYNNFTR..........,...RLLWMTKLVE..........,...TTVFTGQCFI..........,...HVTFGFT.............,..SPLLGIQ..............,.LYTGTFE...............,.IMTI..................,NTWKG..................
2FHNX_SHEET_001:0|GALLUS GALLUS|AVIDIN-RELATED PROTEIN 4/5|.............TRVGYNNFTR,.............RLLWMTKLVE,.............TTVFTGQCFI,.............HVTFGFT...,............SPLLGIQ....,...........LYTGTFE.....,...........IMTI........,..........NTWKG........,...TRVGYNNFTR..........,...RLLWMTKLVE..........,...TTVFTGQCFI..........,...HVTFGFT.............,..SPLLGIQ..............,.LYTGTFE...............,.IMTI..................,NTWKG..................
2FHNY_SHEET_000:0|GALLUS GALLUS|AVIDIN-RELATED PROTEIN 4/5|.............TRVGYNNFTR,.............RLLWMTKLVE,.............TTVFTGQCFI,.............HVTFGFT...,............SPLLGIQ....,...........LYTGTFE.....,...........IMTI........,..........NTWKG........,...TRVGYNNFTR..........,...RLLWMTKLVE..........,...TTVFTGQCFI..........,...HVTFGFT.............,..SPLLGIQ..............,.LYTGTFE...............,.IMTI..................,NTWKG..................
2OF8A_SHEET_000:0|GALLUS GALLUS|AVIDIN-RELATED PROTEIN 4/5|.............TRVGYNNFTR,.............RLLWMTKLVE,.............TTVFTGQCFI,.............HVTFGFT...,............SPLLGIQ....,...........LYTGTFE.....,...........IMTI........,..........NTWKG........,...TRVGYNNFTR..........,...RLLWMTKLVE..........,...TTVFTGQCFI..........,...HVTFGFT.............,..SPLLGIQ..............,.LYTGTFE...............,.IMTI..................,NTWKG..................
2OF8B_SHEET_001:0|GALLUS GALLUS|AVIDIN-RELATED PROTEIN 4/5|.............TRVGYNNFTR,.............RLLWMTKLVE,.............TTVFTGQCFI,.............HVTFGFT...,............SPLLGIQ....,...........LYTGTFE.....,...........IMTI........,..........NTWKG........,...TRVGYNNFTR..........,...RLLWMTKLVE..........,...TTVFTGQCFI..........,...HVTFGFT.............,..SPLLGIQ..............,.LYTGTFE...............,.IMTI..................,NTWKG..................
2OF9A_SHEET_000:0|GALLUS GALLUS|AVIDIN-RELATED PROTEIN 4/5|.............TRVGYNNFTR,.............RLLWMTKLVE,.............TTVFTGQCFI,.............HVTFGFT...,............SPLLGIQ....,...........LYTGTFE.....,...........IMTI........,..........NTWKG........,...TRVGYNNFTR..........,...RLLWMTKLVE..........,...TTVFTGQCFI..........,...HVTFGFT.............,..SPLLGIQ..............,.LYTGTFE...............,.IMTI..................,NTWKG..................
2OF9B_SHEET_001:0|GALLUS GALLUS|AVIDIN-RELATED PROTEIN 4/5|.............TRVGYNNFTR,.............RLLWMTKLVE,.............TTVFTGQCFI,.............HVTFGFT...,............SPLLGIQ....,...........LYTGTFE.....,...........IMTI........,..........NTWKG........,...TRVGYNNFTR..........,...RLLWMTKLVE..........,...TTVFTGQCFI..........,...HVTFGFT.............,..SPLLGIQ..............,.LYTGTFE...............,.IMTI..................,NTWKG..................
1Y52X_SHEET_001:0|GALLUS GALLUS|AVIDIN-RELATED PROTEIN 4/5|.............TRVGYNNFTR,.............RLLWMTKLVE,.............TTVFTGQCFI,.............HVTFGFT...,............SPLLGIQ....,...........LYTGTFE.....,...........IMTI........,..........NTWKG........,...TRVGYNNFTR..........,...RLLWMTKLVE..........,...TTVFTGQCFI..........,...HVTFGFT.............,..SPLLGIQ..............,.LYTGTFE...............,.IMTI..................,NTWKG..................
1Y52Y_SHEET_000:0|GALLUS GALLUS|AVIDIN-RELATED PROTEIN 4/5|.............TRVGYNNFTR,.............RLLWMTKLVE,.............TTVFTGQCFI,.............HVTFGFT...,............SPLLGIQ....,...........LYTGTFE.....,...........IMTI........,..........NTWKG........,...TRVGYNNFTR..........,...RLLWMTKLVE..........,...TTVFTGQCFI..........,...HVTFGFT.............,..SPLLGIQ..............,.LYTGTFE...............,.IMTI..................,NTWKG..................
1Y53X_SHEET_001:0|GALLUS GALLUS|AVIDIN-RELATED PROTEIN 4/5|.............TRVGYNNFTR,.............RLLWMTKLVE,.............TTVFTGQCFI,.............HVTFGFT...,............SPLLGIQ....,...........LYTGTFE.....,...........IMTI........,..........NTWKG........,...TRVGYNNFTR..........,...RLLWMTKLVE..........,...TTVFTGQCFI..........,...HVTFGFT.............,..SPLLGIQ..............,.LYTGTFE...............,.IMTI..................,NTWKG..................
1Y53Y_SHEET_000:0|GALLUS GALLUS|AVIDIN-RELATED PROTEIN 4/5|.............TRVGYNNFTR,.............RLLWMTKLVE,.............TTVFTGQCFI,.............HVTFGFT...,............SPLLGIQ....,...........LYTGTFE.....,...........IMTI........,..........NTWKG........,...TRVGYNNFTR..........,...RLLWMTKLVE..........,...TTVFTGQCFI..........,...HVTFGFT.............,..SPLLGIQ..............,.LYTGTFE...............,.IMTI..................,NTWKG..................
1Y55X_SHEET_001:0|GALLUS GALLUS|AVIDIN-RELATED PROTEIN 4/5|.............TRVGYNNFTR,.............RLLWMTKLVE,.............TTVFTGQCFI,.............HVTFGFT...,............SPLLGIQ....,...........LYTGTFE.....,...........IMTI........,..........NTWKG........,...TRVGYNNFTR..........,...RLLWMTKLVE..........,...TTVFTGQCFI..........,...HVTFGFT.............,..SPLLGIQ..............,.LYTGTFE...............,.IMTI..................,NTWKG..................
1Y55Y_SHEET_000:0|GALLUS GALLUS|AVIDIN-RELATED PROTEIN 4/5|.............TRVGYNNFTR,.............RLLWMTKLVE,.............TTVFTGQCFI,.............HVTFGFT...,............SPLLGIQ....,...........LYTGTFE.....,...........IMTI........,..........NTWKG........,...TRVGYNNFTR..........,...RLLWMTKLVE..........,...TTVFTGQCFI..........,...HVTFGFT.............,..SPLLGIQ..............,.LYTGTFE...............,.IMTI..................,NTWKG..................
2C4IA_SHEET_001:0|GALLUS GALLUS|AVIDIN|TFGFTVN....................,.QTGHLPS...................,..EFTGTYI..................,.....ITMN..................,.....GKWTN.................,.......RTFINIGVRT..........,.......EVLKTMWLLR..........,.......IFCQGTFVTT..........,..........TFGFTVN..........,...........QTGHLPS.........,............EFTGTYI........,...............ITMN........,...............GKWTN.......,.................RTFINIGVRT,.................EVLKTMWLLR,.................IFCQGTFVTT
2CAMB_SHEET_001:0|GALLUS GALLUS|AVIDIN|.............TRVGINIFTR,.............RLLWMTKLVE,.............TTVFTGQCFI,.............NVTFGFT...,...........ESPLHGTE....,...........IYTGTFE.....,...........NMTI........,..........NTWEG........,...TRVGINIFTR..........,...RLLWMTKLVE..........,...TTVFTGQCFI..........,...NVTFGFT.............,.ESPLHGTE..............,.IYTGTFE...............,.NMTI..................,NTWEG..................
2UYWD_SHEET_001:0|XENOPUS TROPICALIS|XENAVIDIN|..............TR-VGANTFT.,..............RL-LWMTHLIE,..............IT-VWTGQCFL,..............HV-TFGFT...,.............SPL-TGYQ....,............FYTG-TFE.....,............NLIIESV......,...........NRWQG.........,...TR-VGANTFT............,...RL-LWMTHLIE...........,...IT-VWTGQCFL...........,...HV-TFGFT..............,..SPL-TGYQ...............,.FYTG-TFE................,.NLIIESV.................,NRWQG....................
2UZ2A_SHEET_000:0|XENOPUS TROPICALIS|XENAVIDIN|.............TRVGANTFTR,.............RLLWMTHLIE,.............ITVWTGQCFL,.............HVTFGFT...,..........RISPLTGYQ....,..........TFYTGTFE.....,...........NLII........,...........RWQG........,...TRVGANTFTR..........,...RLLWMTHLIE..........,...ITVWTGQCFL..........,...HVTFGFT.............,RISPLTGYQ..............,TFYTGTFE...............,.NLII..................,.RWQG..................
1RAVA_SHEET_000:0|GALLUS GALLUS|AVIDIN|.............TRVGINIFTR,.............RLLWMTKLVE,.............TTVFTGQCFI,..............VTFGFT...,..........KESPLHGTE....,..........TIYTGTFE.....,...........NMTI........,..........NTWKG........,...TRVGINIFTR..........,...RLLWMTKLVE..........,...TTVFTGQCFI..........,....VTFGFT.............,KESPLHGTE..............,TIYTGTFE...............,.NMTI..................,NTWKG..................
2AVIA_SHEET_000:0|GALLUS GALLUS|AVIDIN|.............TRVGINIFTR.,.............RLLWMTKLVEK,.............TTVFTGQCFID,.............NVTFGFT....,............SPLHGTE.....,...........TYTGTFE......,...........NMTI.........,..........NTWKG.........,...TRVGINIFTR...........,...RLLWMTKLVEK..........,...TTVFTGQCFID..........,...NVTFGFT..............,..SPLHGTE...............,.TYTGTFE................,.NMTI...................,NTWKG...................
2UZ2D_SHEET_001:0|XENOPUS TROPICALIS|XENAVIDIN|..............TR-VGANTFTR,..............RL-LWMTHLIE,..............IT-VWTGQCFL,..............HV-TFGFT...,.............SPL-TGYQ....,............FYTG-TFE.....,............NLIIESV......,...........NRWQG.........,...TR-VGANTFTR...........,...RL-LWMTHLIE...........,...IT-VWTGQCFL...........,...HV-TFGFT..............,..SPL-TGYQ...............,.FYTG-TFE................,.NLIIESV.................,NRWQG....................
1NQNA_SHEET_000:0|GALLUS GALLUS|AVIDIN|..............TRVGINIFTR,..............RLLWMTKLVE,..............TTVFTGQCFI,...............VTFGFT...,..........IKESPLHGTE....,..........ATTYTGTFE.....,............NMTI........,............TWKG........,....TRVGINIFTR..........,....RLLWMTKLVE..........,....TTVFTGQCFI..........,.....VTFGFT.............,IKESPLHGTE..............,ATTYTGTFE...............,..NMTI..................,..TWKG..................
1RAVB_SHEET_001:0|GALLUS GALLUS|AVIDIN|.............TRVGINIFTR,.............RLLWMTKLVE,.............TTVFTGQCFI,.............NVTFGFT...,..........KESPLHGTE....,..........TIYTGTFE.....,...........NMTI........,..........NTWKG........,...TRVGINIFTR..........,...RLLWMTKLVE..........,...TTVFTGQCFI..........,...NVTFGFT.............,KESPLHGTE..............,TIYTGTFE...............,.NMTI..................,NTWKG..................
2A5CB_SHEET_001:0|GALLUS GALLUS|AVIDIN|.............TRVGINIFTR,.............RLLWMTKLVE,.............TTVFTGQCFI,.............NVTFGFT...,..........KESPLHGTE....,..........TTYTGTFE.....,...........NMTI........,..........NTWKG........,...TRVGINIFTR..........,...RLLWMTKLVE..........,...TTVFTGQCFI..........,...NVTFGFT.............,KESPLHGTE..............,TTYTGTFE...............,.NMTI..................,NTWKG..................
2A8GA_SHEET_000:0|GALLUS GALLUS|AVIDIN|.............TRVGINIFTR,.............RLLWMTKLVE,.............TTVFTGQCFI,.............NVTFGFT...,..........KESPLHGTE....,..........TTYTGTFE.....,...........NMTI........,..........NTWKG........,...TRVGINIFTR..........,...RLLWMTKLVE..........,...TTVFTGQCFI..........,...NVTFGFT.............,KESPLHGTE..............,TTYTGTFE...............,.NMTI..................,NTWKG..................
2A8GB_SHEET_001:0|GALLUS GALLUS|AVIDIN|.............TRVGINIFTR,.............RLLWMTKLVE,.............TTVFTGQCFI,.............NVTFGFT...,..........KESPLHGTE....,..........TTYTGTFE.....,...........NMTI........,..........NTWKG........,...TRVGINIFTR..........,...RLLWMTKLVE..........,...TTVFTGQCFI..........,...NVTFGFT.............,KESPLHGTE..............,TTYTGTFE...............,.NMTI..................,NTWKG..................
1LDQA_SHEET_000:0|GALLUS GALLUS|AVIDIN|.............TRVGINIFTR,.............RLLWMTKLVE,.............TTVFTGQCFI,.............NVTFGFT...,..........KESPLHGTE....,..........TTYTGTFE.....,...........NMTI........,..........NTWKG........,...TRVGINIFTR..........,...RLLWMTKLVE..........,...TTVFTGQCFI..........,...NVTFGFT.............,KESPLHGTE..............,TTYTGTFE...............,.NMTI..................,NTWKG..................
1LCVB_SHEET_001:0|STREPTOMYCES AVIDINII|STREPTAVIDIN|..............TLVG..TFT,.............STLLWQTNIR,..........NAHSATTWSGQYV,..........K--WAVTWGLAT.,.............YVLTGRY...,............EYTGTLA....,............TFIVTA.....,...........NYWTG.......,....TLVG..TFT..........,...STLLWQTNIR..........,NAHSATTWSGQYV..........,K--WAVTWGLAT...........,...YVLTGRY.............,..EYTGTLA..............,..TFIVTA...............,.NYWTG.................
1RXHA_SHEET_000:0|STREPTOMYCES AVIDINII|STREPTAVIDIN|..............TRVG..TFT,.............STLLWQTNIR,..........NAHSATTWSGQYV,..........K--WAVTWGLAT.,............RYVLTGRY...,............EYTGTLA....,............TFIVTA.....,............YWTG.......,....TRVG..TFT..........,...STLLWQTNIR..........,NAHSATTWSGQYV..........,K--WAVTWGLAT...........,..RYVLTGRY.............,..EYTGTLA..............,..TFIVTA...............,..YWTG.................
2A5BA_SHEET_000:0|GALLUS GALLUS|AVIDIN|..............TRVGINIFTR,..............RLLWMTKLVE,..............TTVFTGQCFI,..............NVTFGFT...,..........IKESPLHGTE....,..........ATTYTGTFE.....,............NMTI........,...........NTWKG........,....TRVGINIFTR..........,....RLLWMTKLVE..........,....TTVFTGQCFI..........,....NVTFGFT.............,IKESPLHGTE..............,ATTYTGTFE...............,..NMTI..................,.NTWKG..................
2A5BB_SHEET_001:0|GALLUS GALLUS|AVIDIN|..............TRVGINIFTR,..............RLLWMTKLVE,..............TTVFTGQCFI,..............NVTFGFT...,..........IKESPLHGTE....,..........ATTYTGTFE.....,............NMTI........,...........NTWKG........,....TRVGINIFTR..........,....RLLWMTKLVE..........,....TTVFTGQCFI..........,....NVTFGFT.............,IKESPLHGTE..............,ATTYTGTFE...............,..NMTI..................,.NTWKG..................
1IJ8A_SHEET_000:0|GALLUS GALLUS|AVIDIN|..............TRVGINIFTR,..............RLLWMTKLVE,..............TTVFTGQCFI,..............NVTFGFT...,..........IKESPLHGTE....,..........ATTYTGTFE.....,............NMTI........,...........NTWKG........,....TRVGINIFTR..........,....RLLWMTKLVE..........,....TTVFTGQCFI..........,....NVTFGFT.............,IKESPLHGTE..............,ATTYTGTFE...............,..NMTI..................,.NTWKG..................
1IJ8B_SHEET_001:0|GALLUS GALLUS|AVIDIN|..............TRVGINIFTR,..............RLLWMTKLVE,..............TTVFTGQCFI,..............NVTFGFT...,..........IKESPLHGTE....,..........ATTYTGTFE.....,............NMTI........,...........NTWKG........,....TRVGINIFTR..........,....RLLWMTKLVE..........,....TTVFTGQCFI..........,....NVTFGFT.............,IKESPLHGTE..............,ATTYTGTFE...............,..NMTI..................,.NTWKG..................
1LELB_SHEET_001:0|GALLUS GALLUS|AVIDIN|.............TRVGINIFTR.,.............RLLWMTKLVEK,.............TTVFTGQCFID,.............NVTFGFT....,..........KESPLHGTE.....,..........TTYTGTFE......,...........NMTI.........,..........NTWKG.........,...TRVGINIFTR...........,...RLLWMTKLVEK..........,...TTVFTGQCFID..........,...NVTFGFT..............,KESPLHGTE...............,TTYTGTFE................,.NMTI...................,NTWKG...................
1N4JA_SHEET_000:0|STREPTOMYCES AVIDINII|STREPTAVIDIN|..............TLVGHDTFT,.............STLLWQTNIR,..........NAHSATTWSGQYV,..........K--WAVTWGLAT.,.............YVLTGRY...,.............YTGTLA....,............TFIVTA.....,...........AYWTG.......,....TLVGHDTFT..........,...STLLWQTNIR..........,NAHSATTWSGQYV..........,K--WAVTWGLAT...........,...YVLTGRY.............,...YTGTLA..............,..TFIVTA...............,.AYWTG.................
2G5LA_SHEET_000:0|STREPTOMYCES AVIDINII|STREPTAVIDIN|..............TLVGHDTFT,.............STLLWQTNIR,..........NAHSATTWSGQYV,..........K--WAVTWGLAT.,.............YVLTGRY...,............EYTGTLA....,............TFIVTA.....,............YWTG.......,....TLVGHDTFT..........,...STLLWQTNIR..........,NAHSATTWSGQYV..........,K--WAVTWGLAT...........,...YVLTGRY.............,..EYTGTLA..............,..TFIVTA...............,..YWTG.................
1RXHB_SHEET_001:0|STREPTOMYCES AVIDINII|STREPTAVIDIN|..............TRVGHDTFT,.............STLLWQTNIR,..........NAHSATTWSGQYV,..........K--WAVTWGLAT.,.............YV.TGRY...,............EYTGTLA....,............TFIVTA.....,...........NYWTG.......,....TRVGHDTFT..........,...STLLWQTNIR..........,NAHSATTWSGQYV..........,K--WAVTWGLAT...........,...YV.TGRY.............,..EYTGTLA..............,..TFIVTA...............,.NYWTG.................
1SWTA_SHEET_000:0|STREPTOMYCES AVIDINII|PROTEIN (STREPTAVIDIN)|..............TLVGHATFTK,.............STLLWQTNIR.,..........NAHSATTWSGQYV.,..........K--WAVTWGLAT..,.............YVLTGRY....,............EYTGTLA.....,............TFIVTA......,............YWTG........,....TLVGHATFTK..........,...STLLWQTNIR...........,NAHSATTWSGQYV...........,K--WAVTWGLAT............,...YVLTGRY..............,..EYTGTLA...............,..TFIVTA................,..YWTG..................
2QCBA_SHEET_000:0|STREPTOMYCES AVIDINII|STREPTAVIDIN|..............TLVGHDTFT,.............KTLLWQTNIR,..........NAHSATTWSGQYV,..........K--WAVTWGLAT.,.............YVLTGRY...,............EYTGTLA....,............TFIVTA.....,...........NYWTG.......,....TLVGHDTFT..........,...KTLLWQTNIR..........,NAHSATTWSGQYV..........,K--WAVTWGLAT...........,...YVLTGRY.............,..EYTGTLA..............,..TFIVTA...............,.NYWTG.................
1DF8B_SHEET_001:0|STREPTOMYCES AVIDINII|PROTEIN (STREPTAVIDIN)|..............TLVGHDTFT,.............STLLWQTNIR,..........NAHSATTWSGQYV,..........K--WAVTWGLAT.,.............YVLTGRY...,............EYTGTLA....,............TFIVTA.....,...........NYWTG.......,....TLVGHDTFT..........,...STLLWQTNIR..........,NAHSATTWSGQYV..........,K--WAVTWGLAT...........,...YVLTGRY.............,..EYTGTLA..............,..TFIVTA...............,.NYWTG.................
2F01B_SHEET_001:0|STREPTOMYCES AVIDINII|STREPTAVIDIN|..............TLVGHDTFT,.............STLLWQTNIR,..........NAHSATTWSGQYV,..........K--WAVTWGLAT.,.............YVLTGRY...,............EYTGTLA....,............TFIVTA.....,...........NYWTG.......,....TLVGHDTFT..........,...STLLWQTNIR..........,NAHSATTWSGQYV..........,K--WAVTWGLAT...........,...YVLTGRY.............,..EYTGTLA..............,..TFIVTA...............,.NYWTG.................
2GH7B_SHEET_001:0|STREPTOMYCES AVIDINII|STREPTAVIDIN|..............TLVGHDTFT,.............STLLWQTNIR,..........NAHSATTWSGQYV,..........K--WAVTWGLAT.,.............YVLTGRY...,............EYTGTLA....,............TFIVTA.....,...........NYWTG.......,....TLVGHDTFT..........,...STLLWQTNIR..........,NAHSATTWSGQYV..........,K--WAVTWGLAT...........,...YVLTGRY.............,..EYTGTLA..............,..TFIVTA...............,.NYWTG.................
1I9HB_SHEET_001:0|STREPTOMYCES AVIDINII|STREPTAVIDIN|..............TLVGHDTFT,.............STLLWQTNIR,..........NAHSATTWSGQYV,..........K--WAVTWGLAT.,.............YVLTGRY...,............EYTGTLA....,............TFIVTA.....,...........NYWTG.......,....TLVGHDTFT..........,...STLLWQTNIR..........,NAHSATTWSGQYV..........,K--WAVTWGLAT...........,...YVLTGRY.............,..EYTGTLA..............,..TFIVTA...............,.NYWTG.................
2IZFD_SHEET_001:0|STREPTOMYCES AVIDINII|STREPTAVIDIN|..............TLVGHDTFT,.............STLLWQTNIR,..........NAHSATTWSGQYV,..........K--WAVTWGLAT.,.............YVLTGRY...,............EYTGTLA....,............TFIVTA.....,...........NYWTG.......,....TLVGHDTFT..........,...STLLWQTNIR..........,NAHSATTWSGQYV..........,K--WAVTWGLAT...........,...YVLTGRY.............,..EYTGTLA..............,..TFIVTA...............,.NYWTG.................
2IZGD_SHEET_001:0|STREPTOMYCES AVIDINII|STREPTAVIDIN|..............TLVGHDTFT,.............STLLWQTNIR,..........NAHSATTWSGQYV,..........K--WAVTWGLAT.,.............YVLTGRY...,............EYTGTLA....,............TFIVTA.....,...........NYWTG.......,....TLVGHDTFT..........,...STLLWQTNIR..........,NAHSATTWSGQYV..........,K--WAVTWGLAT...........,...YVLTGRY.............,..EYTGTLA..............,..TFIVTA...............,.NYWTG.................
2IZHD_SHEET_001:0|STREPTOMYCES AVIDINII|STREPTAVIDIN|..............TLVGHDTFT,.............STLLWQTNIR,..........NAHSATTWSGQYV,..........K--WAVTWGLAT.,.............YVLTGRY...,............EYTGTLA....,............TFIVTA.....,...........NYWTG.......,....TLVGHDTFT..........,...STLLWQTNIR..........,NAHSATTWSGQYV..........,K--WAVTWGLAT...........,...YVLTGRY.............,..EYTGTLA..............,..TFIVTA...............,.NYWTG.................
2IZIA_SHEET_000:0|STREPTOMYCES AVIDINII|STREPTAVIDIN|..............TLVGHDTFT,.............STLLWQTNIR,..........NAHSATTWSGQYV,..........K--WAVTWGLAT.,.............YVLTGRY...,............EYTGTLA....,............TFIVTA.....,...........NYWTG.......,....TLVGHDTFT..........,...STLLWQTNIR..........,NAHSATTWSGQYV..........,K--WAVTWGLAT...........,...YVLTGRY.............,..EYTGTLA..............,..TFIVTA...............,.NYWTG.................
2IZJA_SHEET_000:0|STREPTOMYCES AVIDINII|STREPTAVIDIN|..............TLVGHDTFT,.............STLLWQTNIR,..........NAHSATTWSGQYV,..........K--WAVTWGLAT.,.............YVLTGRY...,............EYTGTLA....,............TFIVTA.....,...........NYWTG.......,....TLVGHDTFT..........,...STLLWQTNIR..........,NAHSATTWSGQYV..........,K--WAVTWGLAT...........,...YVLTGRY.............,..EYTGTLA..............,..TFIVTA...............,.NYWTG.................
2IZLD_SHEET_001:0|STREPTOMYCES AVIDINII|STREPTAVIDIN|..............TLVGHDTFT,.............STLLWQTNIR,..........NAHSATTWSGQYV,..........K--WAVTWGLAT.,.............YVLTGRY...,............EYTGTLA....,............TFIVTA.....,...........NYWTG.......,....TLVGHDTFT..........,...STLLWQTNIR..........,NAHSATTWSGQYV..........,K--WAVTWGLAT...........,...YVLTGRY.............,..EYTGTLA..............,..TFIVTA...............,.NYWTG.................
1LCWB_SHEET_001:0|STREPTOMYCES AVIDINII|STREPTAVIDIN|..............TLVGHDTFT,.............STLLWQTNIR,..........NAHSATTWSGQYV,..........K--WAVTWGLAT.,.............YVLTGRY...,............EYTGTLA....,............TFIVTA.....,...........NYWTG.......,....TLVGHDTFT..........,...STLLWQTNIR..........,NAHSATTWSGQYV..........,K--WAVTWGLAT...........,...YVLTGRY.............,..EYTGTLA..............,..TFIVTA...............,.NYWTG.................
1MK5B_SHEET_001:0|STREPTOMYCES AVIDINII|STREPTAVIDIN|..............TLVGHDTFT,.............STLLWQTNIR,..........NAHSATTWSGQYV,..........K--WAVTWGLAT.,.............YVLTGRY...,............EYTGTLA....,............TFIVTA.....,...........NYWTG.......,....TLVGHDTFT..........,...STLLWQTNIR..........,NAHSATTWSGQYV..........,K--WAVTWGLAT...........,...YVLTGRY.............,..EYTGTLA..............,..TFIVTA...............,.NYWTG.................
1RSUB_SHEET_000:0|STREPTOMYCES AVIDINII|STREPTAVIDIN|..............TLVGHDTFT,.............STLLWQTNIR,..........NAHSATTWSGQYV,..........K--WAVTWGLAT.,.............YVLTGRY...,............EYTGTLA....,............TFIVTA.....,...........NYWTG.......,....TLVGHDTFT..........,...STLLWQTNIR..........,NAHSATTWSGQYV..........,K--WAVTWGLAT...........,...YVLTGRY.............,..EYTGTLA..............,..TFIVTA...............,.NYWTG.................
2RTDD_SHEET_001:0|STREPTOMYCES AVIDINII|STREPTAVIDIN|..............TLVGHDTFT,.............STLLWQTNIR,..........NAHSATTWSGQYV,..........K--WAVTWGLAT.,.............YVLTGRY...,............EYTGTLA....,............TFIVTA.....,...........NYWTG.......,....TLVGHDTFT..........,...STLLWQTNIR..........,NAHSATTWSGQYV..........,K--WAVTWGLAT...........,...YVLTGRY.............,..EYTGTLA..............,..TFIVTA...............,.NYWTG.................
2RTED_SHEET_001:0|STREPTOMYCES AVIDINII|STREPTAVIDIN|..............TLVGHDTFT,.............STLLWQTNIR,..........NAHSATTWSGQYV,..........K--WAVTWGLAT.,.............YVLTGRY...,............EYTGTLA....,............TFIVTA.....,...........NYWTG.......,....TLVGHDTFT..........,...STLLWQTNIR..........,NAHSATTWSGQYV..........,K--WAVTWGLAT...........,...YVLTGRY.............,..EYTGTLA..............,..TFIVTA...............,.NYWTG.................
2RTFD_SHEET_001:0|STREPTOMYCES AVIDINII|STREPTAVIDIN|..............TLVGHDTFT,.............STLLWQTNIR,..........NAHSATTWSGQYV,..........K--WAVTWGLAT.,.............YVLTGRY...,............EYTGTLA....,............TFIVTA.....,...........NYWTG.......,....TLVGHDTFT..........,...STLLWQTNIR..........,NAHSATTWSGQYV..........,K--WAVTWGLAT...........,...YVLTGRY.............,..EYTGTLA..............,..TFIVTA...............,.NYWTG.................
2RTGD_SHEET_001:0|STREPTOMYCES AVIDINII|STREPTAVIDIN|..............TLVGHDTFT,.............STLLWQTNIR,..........NAHSATTWSGQYV,..........K--WAVTWGLAT.,.............YVLTGRY...,............EYTGTLA....,............TFIVTA.....,...........NYWTG.......,....TLVGHDTFT..........,...STLLWQTNIR..........,NAHSATTWSGQYV..........,K--WAVTWGLAT...........,...YVLTGRY.............,..EYTGTLA..............,..TFIVTA...............,.NYWTG.................
2RTHD_SHEET_001:0|STREPTOMYCES AVIDINII|STREPTAVIDIN|..............TLVGHDTFT,.............STLLWQTNIR,..........NAHSATTWSGQYV,..........K--WAVTWGLAT.,.............YVLTGRY...,............EYTGTLA....,............TFIVTA.....,...........NYWTG.......,....TLVGHDTFT..........,...STLLWQTNIR..........,NAHSATTWSGQYV..........,K--WAVTWGLAT...........,...YVLTGRY.............,..EYTGTLA..............,..TFIVTA...............,.NYWTG.................
2RTID_SHEET_001:0|STREPTOMYCES AVIDINII|STREPTAVIDIN|..............TLVGHDTFT,.............STLLWQTNIR,..........NAHSATTWSGQYV,..........K--WAVTWGLAT.,.............YVLTGRY...,............EYTGTLA....,............TFIVTA.....,...........NYWTG.......,....TLVGHDTFT..........,...STLLWQTNIR..........,NAHSATTWSGQYV..........,K--WAVTWGLAT...........,...YVLTGRY.............,..EYTGTLA..............,..TFIVTA...............,.NYWTG.................
2RTND_SHEET_001:0|STREPTOMYCES AVIDINII|STREPTAVIDIN|..............TLVGHDTFT,.............STLLWQTNIR,..........NAHSATTWSGQYV,..........K--WAVTWGLAT.,.............YVLTGRY...,............EYTGTLA....,............TFIVTA.....,...........NYWTG.......,....TLVGHDTFT..........,...STLLWQTNIR..........,NAHSATTWSGQYV..........,K--WAVTWGLAT...........,...YVLTGRY.............,..EYTGTLA..............,..TFIVTA...............,.NYWTG.................
1STPA_SHEET_000:0|STREPTOMYCES AVIDINII|STREPTAVIDIN COMPLEX WITH BIOTIN|..............TLVGHDTFT,.............STLLWQTNIR,..........NAHSATTWSGQYV,..........K--WAVTWGLAT.,.............YVLTGRY...,............EYTGTLA....,............TFIVTA.....,...........NYWTG.......,....TLVGHDTFT..........,...STLLWQTNIR..........,NAHSATTWSGQYV..........,K--WAVTWGLAT...........,...YVLTGRY.............,..EYTGTLA..............,..TFIVTA...............,.NYWTG.................
2WPUA_SHEET_000:0|STREPTOMYCES AVIDINII|STREPTAVIDIN|..............TLVGHDTFT,.............STLLWQTNIR,..........NAHSATTWSGQYV,..........K--WAVTWGLAT.,.............YVLTGRY...,............EYTGTLA....,............TFIVTA.....,...........NYWTG.......,....TLVGHDTFT..........,...STLLWQTNIR..........,NAHSATTWSGQYV..........,K--WAVTWGLAT...........,...YVLTGRY.............,..EYTGTLA..............,..TFIVTA...............,.NYWTG.................
1HXZB_SHEET_001:0|STREPTOMYCES AVIDINII|STREPTAVIDIN|..............TLVGHDTFT,.............STLLWQTNIR,..........NAHSATTWSGQYV,..........K--WAVTWGLAT.,............RYVLTGRY...,............EYTGTLA....,............TFIVTA.....,............YWTG.......,....TLVGHDTFT..........,...STLLWQTNIR..........,NAHSATTWSGQYV..........,K--WAVTWGLAT...........,..RYVLTGRY.............,..EYTGTLA..............,..TFIVTA...............,..YWTG.................
1LCZB_SHEET_001:0|STREPTOMYCES AVIDINII|STREPTAVIDIN|..............TLVGHDTFT,.............STLLWQTNIR,..........NAHSATTWSGQYV,..........K--WAVTWGLAT.,............RYVLTGRY...,............EYTGTLA....,............TFIVTA.....,............YWTG.......,....TLVGHDTFT..........,...STLLWQTNIR..........,NAHSATTWSGQYV..........,K--WAVTWGLAT...........,..RYVLTGRY.............,..EYTGTLA..............,..TFIVTA...............,..YWTG.................
1MM9A_SHEET_000:0|STREPTOMYCES AVIDINII|STREPTAVIDIN|..............TLVGHDTFT,.............STLLWQTNIR,..........NAHSATTWSGQYV,..........K--WAVTWGLAT.,............RYVLTGRY...,............EYTGTLA....,............TFIVTA.....,............YWTG.......,....TLVGHDTFT..........,...STLLWQTNIR..........,NAHSATTWSGQYV..........,K--WAVTWGLAT...........,..RYVLTGRY.............,..EYTGTLA..............,..TFIVTA...............,..YWTG.................
1MOYA_SHEET_000:0|STREPTOMYCES AVIDINII|STREPTAVIDIN|..............TLVGHDTFT,.............STLLWQTNIR,..........NAHSATTWSGQYV,..........K--WAVTWGLAT.,............RYVLTGRY...,............EYTGTLA....,............TFIVTA.....,............YWTG.......,....TLVGHDTFT..........,...STLLWQTNIR..........,NAHSATTWSGQYV..........,K--WAVTWGLAT...........,..RYVLTGRY.............,..EYTGTLA..............,..TFIVTA...............,..YWTG.................
1SLGD_SHEET_001:0|STREPTOMYCES AVIDINII|STREPTAVIDIN|..............TLVGHDTFT,.............STLLWQTNIR,..........NAHSATTWSGQYV,..........K--WAVTWGLAT.,............RYVLTGRY...,............EYTGTLA....,............TFIVTA.....,............YWTG.......,....TLVGHDTFT..........,...STLLWQTNIR..........,NAHSATTWSGQYV..........,K--WAVTWGLAT...........,..RYVLTGRY.............,..EYTGTLA..............,..TFIVTA...............,..YWTG.................
1SREB_SHEET_001:0|STREPTOMYCES AVIDINII|STREPTAVIDIN|..............TLVGHDTFT,.............STLLWQTNIR,..........NAHSATTWSGQYV,..........K--WAVTWGLAT.,............RYVLTGRY...,............EYTGTLA....,............TFIVTA.....,............YWTG.......,....TLVGHDTFT..........,...STLLWQTNIR..........,NAHSATTWSGQYV..........,K--WAVTWGLAT...........,..RYVLTGRY.............,..EYTGTLA..............,..TFIVTA...............,..YWTG.................
1SRFB_SHEET_001:0|STREPTOMYCES AVIDINII|STREPTAVIDIN|..............TLVGHDTFT,.............STLLWQTNIR,..........NAHSATTWSGQYV,..........K--WAVTWGLAT.,............RYVLTGRY...,............EYTGTLA....,............TFIVTA.....,............YWTG.......,....TLVGHDTFT..........,...STLLWQTNIR..........,NAHSATTWSGQYV..........,K--WAVTWGLAT...........,..RYVLTGRY.............,..EYTGTLA..............,..TFIVTA...............,..YWTG.................
1SRGB_SHEET_001:0|STREPTOMYCES AVIDINII|STREPTAVIDIN|..............TLVGHDTFT,.............STLLWQTNIR,..........NAHSATTWSGQYV,..........K--WAVTWGLAT.,............RYVLTGRY...,............EYTGTLA....,............TFIVTA.....,............YWTG.......,....TLVGHDTFT..........,...STLLWQTNIR..........,NAHSATTWSGQYV..........,K--WAVTWGLAT...........,..RYVLTGRY.............,..EYTGTLA..............,..TFIVTA...............,..YWTG.................
1SRHB_SHEET_001:0|STREPTOMYCES AVIDINII|STREPTAVIDIN|..............TLVGHDTFT,.............STLLWQTNIR,..........NAHSATTWSGQYV,..........K--WAVTWGLAT.,............RYVLTGRY...,............EYTGTLA....,............TFIVTA.....,............YWTG.......,....TLVGHDTFT..........,...STLLWQTNIR..........,NAHSATTWSGQYV..........,K--WAVTWGLAT...........,..RYVLTGRY.............,..EYTGTLA..............,..TFIVTA...............,..YWTG.................
1SRJB_SHEET_001:0|STREPTOMYCES AVIDINII|STREPTAVIDIN|..............TLVGHDTFT,.............STLLWQTNIR,..........NAHSATTWSGQYV,..........K--WAVTWGLAT.,............RYVLTGRY...,............EYTGTLA....,............TFIVTA.....,............YWTG.......,....TLVGHDTFT..........,...STLLWQTNIR..........,NAHSATTWSGQYV..........,K--WAVTWGLAT...........,..RYVLTGRY.............,..EYTGTLA..............,..TFIVTA...............,..YWTG.................
1STSD_SHEET_001:0|STREPTOMYCES AVIDINII|STREPTAVIDIN|..............TLVGHDTFT,.............STLLWQTNIR,..........NAHSATTWSGQYV,..........K--WAVTWGLAT.,............RYVLTGRY...,............EYTGTLA....,............TFIVTA.....,............YWTG.......,....TLVGHDTFT..........,...STLLWQTNIR..........,NAHSATTWSGQYV..........,K--WAVTWGLAT...........,..RYVLTGRY.............,..EYTGTLA..............,..TFIVTA...............,..YWTG.................
1VWEB_SHEET_000:0|STREPTOMYCES AVIDINII|STREPTAVIDIN|..............TLVGHDTFT,.............STLLWQTNIR,..........NAHSATTWSGQYV,..........K--WAVTWGLAT.,............RYVLTGRY...,............EYTGTLA....,............TFIVTA.....,............YWTG.......,....TLVGHDTFT..........,...STLLWQTNIR..........,NAHSATTWSGQYV..........,K--WAVTWGLAT...........,..RYVLTGRY.............,..EYTGTLA..............,..TFIVTA...............,..YWTG.................
1RXKB_SHEET_001:0|STREPTOMYCES AVIDINII|STREPTAVIDIN|..............TRVGHDTFT,.............STLLWQTNIR,..........NAHSATTWSGQYV,..........K--WAVTWGLAT.,............RYVLTGRY...,............EYTGTLA....,............TFIVTA.....,............YWTG.......,....TRVGHDTFT..........,...STLLWQTNIR..........,NAHSATTWSGQYV..........,K--WAVTWGLAT...........,..RYVLTGRY.............,..EYTGTLA..............,..TFIVTA...............,..YWTG.................
1SWTB_SHEET_001:0|STREPTOMYCES AVIDINII|PROTEIN (STREPTAVIDIN)|..............TLVGHATFT,.............STLLWQTNIR,..........NAHSATTWSGQYV,..........K--WAVTWGLAT.,............RYVLTGRY...,............EYTGTLA....,............TFIVTA.....,...........NYWTG.......,....TLVGHATFT..........,...STLLWQTNIR..........,NAHSATTWSGQYV..........,K--WAVTWGLAT...........,..RYVLTGRY.............,..EYTGTLA..............,..TFIVTA...............,.NYWTG.................
1HXLA_SHEET_000:0|STREPTOMYCES AVIDINII|STREPTAVIDIN|..............TLVGHDTFT,.............STLLWQTNIR,..........NAHSATTWSGQYV,..........K--WAVTWGLAT.,.............YVLTGRY...,...........SEYTGTLA....,...........STFIVTA.....,............YWTG.......,....TLVGHDTFT..........,...STLLWQTNIR..........,NAHSATTWSGQYV..........,K--WAVTWGLAT...........,...YVLTGRY.............,.SEYTGTLA..............,.STFIVTA...............,..YWTG.................
1HXLB_SHEET_001:0|STREPTOMYCES AVIDINII|STREPTAVIDIN|..............TLVGHDTFT,.............STLLWQTNIR,..........NAHSATTWSGQYV,..........K--WAVTWGLAT.,.............YVLTGRY...,...........SEYTGTLA....,...........STFIVTA.....,............YWTG.......,....TLVGHDTFT..........,...STLLWQTNIR..........,NAHSATTWSGQYV..........,K--WAVTWGLAT...........,...YVLTGRY.............,.SEYTGTLA..............,.STFIVTA...............,..YWTG.................
1HXZA_SHEET_000:0|STREPTOMYCES AVIDINII|STREPTAVIDIN|..............TLVGHDTFT,.............STLLWQTNIR,..........NAHSATTWSGQYV,..........K--WAVTWGLAT.,.............YVLTGRY...,...........SEYTGTLA....,...........STFIVTA.....,............YWTG.......,....TLVGHDTFT..........,...STLLWQTNIR..........,NAHSATTWSGQYV..........,K--WAVTWGLAT...........,...YVLTGRY.............,.SEYTGTLA..............,.STFIVTA...............,..YWTG.................
2IZAA_SHEET_000:0|STREPTOMYCES AVIDINII|STREPTAVIDIN|..............TLVGHDTFT,.............STLLWQTNIR,..........NAHSATTWSGQYV,..........K--WAVTWGLAT.,............RYVLTGRY...,............EYTGTLA....,............TFIVTA.....,...........NYWTG.......,....TLVGHDTFT..........,...STLLWQTNIR..........,NAHSATTWSGQYV..........,K--WAVTWGLAT...........,..RYVLTGRY.............,..EYTGTLA..............,..TFIVTA...............,.NYWTG.................
2IZBA_SHEET_000:0|STREPTOMYCES AVIDINII|STREPTAVIDIN|..............TLVGHDTFT,.............STLLWQTNIR,..........NAHSATTWSGQYV,..........K--WAVTWGLAT.,............RYVLTGRY...,............EYTGTLA....,............TFIVTA.....,...........NYWTG.......,....TLVGHDTFT..........,...STLLWQTNIR..........,NAHSATTWSGQYV..........,K--WAVTWGLAT...........,..RYVLTGRY.............,..EYTGTLA..............,..TFIVTA...............,.NYWTG.................
2IZCD_SHEET_001:0|STREPTOMYCES AVIDINII|STREPTAVIDIN|..............TLVGHDTFT,.............STLLWQTNIR,..........NAHSATTWSGQYV,..........K--WAVTWGLAT.,............RYVLTGRY...,............EYTGTLA....,............TFIVTA.....,...........NYWTG.......,....TLVGHDTFT..........,...STLLWQTNIR..........,NAHSATTWSGQYV..........,K--WAVTWGLAT...........,..RYVLTGRY.............,..EYTGTLA..............,..TFIVTA...............,.NYWTG.................
2IZDD_SHEET_001:0|STREPTOMYCES AVIDINII|STREPTAVIDIN|..............TLVGHDTFT,.............STLLWQTNIR,..........NAHSATTWSGQYV,..........K--WAVTWGLAT.,............RYVLTGRY...,............EYTGTLA....,............TFIVTA.....,...........NYWTG.......,....TLVGHDTFT..........,...STLLWQTNIR..........,NAHSATTWSGQYV..........,K--WAVTWGLAT...........,..RYVLTGRY.............,..EYTGTLA..............,..TFIVTA...............,.NYWTG.................
2IZED_SHEET_001:0|STREPTOMYCES AVIDINII|STREPTAVIDIN|..............TLVGHDTFT,.............STLLWQTNIR,..........NAHSATTWSGQYV,..........K--WAVTWGLAT.,............RYVLTGRY...,............EYTGTLA....,............TFIVTA.....,...........NYWTG.......,....TLVGHDTFT..........,...STLLWQTNIR..........,NAHSATTWSGQYV..........,K--WAVTWGLAT...........,..RYVLTGRY.............,..EYTGTLA..............,..TFIVTA...............,.NYWTG.................
2IZKA_SHEET_000:0|STREPTOMYCES AVIDINII|STREPTAVIDIN|..............TLVGHDTFT,.............STLLWQTNIR,..........NAHSATTWSGQYV,..........K--WAVTWGLAT.,............RYVLTGRY...,............EYTGTLA....,............TFIVTA.....,...........NYWTG.......,....TLVGHDTFT..........,...STLLWQTNIR..........,NAHSATTWSGQYV..........,K--WAVTWGLAT...........,..RYVLTGRY.............,..EYTGTLA..............,..TFIVTA...............,.NYWTG.................
1LUQB_SHEET_001:0|STREPTOMYCES AVIDINII|STREPTAVIDIN|..............TLVGHDTFT,.............STLLWQTNIR,..........NAHSATTWSGQYV,..........K--WAVTWGLAT.,............RYVLTGRY...,............EYTGTLA....,............TFIVTA.....,...........NYWTG.......,....TLVGHDTFT..........,...STLLWQTNIR..........,NAHSATTWSGQYV..........,K--WAVTWGLAT...........,..RYVLTGRY.............,..EYTGTLA..............,..TFIVTA...............,.NYWTG.................
1PTSB_SHEET_001:0|STREPTOMYCES AVIDINII|STREPTAVIDIN|..............TLVGHDTFT,.............STLLWQTNIR,..........NAHSATTWSGQYV,..........K--WAVTWGLAT.,............RYVLTGRY...,............EYTGTLA....,............TFIVTA.....,...........NYWTG.......,....TLVGHDTFT..........,...STLLWQTNIR..........,NAHSATTWSGQYV..........,K--WAVTWGLAT...........,..RYVLTGRY.............,..EYTGTLA..............,..TFIVTA...............,.NYWTG.................
2RTAA_SHEET_000:0|STREPTOMYCES AVIDINII|STREPTAVIDIN|..............TLVGHDTFT,.............STLLWQTNIR,..........NAHSATTWSGQYV,..........K--WAVTWGLAT.,............RYVLTGRY...,............EYTGTLA....,............TFIVTA.....,...........NYWTG.......,....TLVGHDTFT..........,...STLLWQTNIR..........,NAHSATTWSGQYV..........,K--WAVTWGLAT...........,..RYVLTGRY.............,..EYTGTLA..............,..TFIVTA...............,.NYWTG.................
2RTBD_SHEET_001:0|STREPTOMYCES AVIDINII|STREPTAVIDIN|..............TLVGHDTFT,.............STLLWQTNIR,..........NAHSATTWSGQYV,..........K--WAVTWGLAT.,............RYVLTGRY...,............EYTGTLA....,............TFIVTA.....,...........NYWTG.......,....TLVGHDTFT..........,...STLLWQTNIR..........,NAHSATTWSGQYV..........,K--WAVTWGLAT...........,..RYVLTGRY.............,..EYTGTLA..............,..TFIVTA...............,.NYWTG.................
2RTCD_SHEET_001:0|STREPTOMYCES AVIDINII|STREPTAVIDIN|..............TLVGHDTFT,.............STLLWQTNIR,..........NAHSATTWSGQYV,..........K--WAVTWGLAT.,............RYVLTGRY...,............EYTGTLA....,............TFIVTA.....,...........NYWTG.......,....TLVGHDTFT..........,...STLLWQTNIR..........,NAHSATTWSGQYV..........,K--WAVTWGLAT...........,..RYVLTGRY.............,..EYTGTLA..............,..TFIVTA...............,.NYWTG.................
2RTJA_SHEET_000:0|STREPTOMYCES AVIDINII|STREPTAVIDIN|..............TLVGHDTFT,.............STLLWQTNIR,..........NAHSATTWSGQYV,..........K--WAVTWGLAT.,............RYVLTGRY...,............EYTGTLA....,............TFIVTA.....,...........NYWTG.......,....TLVGHDTFT..........,...STLLWQTNIR..........,NAHSATTWSGQYV..........,K--WAVTWGLAT...........,..RYVLTGRY.............,..EYTGTLA..............,..TFIVTA...............,.NYWTG.................
2RTLA_SHEET_000:0|STREPTOMYCES AVIDINII|STREPTAVIDIN|..............TLVGHDTFT,.............STLLWQTNIR,..........NAHSATTWSGQYV,..........K--WAVTWGLAT.,............RYVLTGRY...,............EYTGTLA....,............TFIVTA.....,...........NYWTG.......,....TLVGHDTFT..........,...STLLWQTNIR..........,NAHSATTWSGQYV..........,K--WAVTWGLAT...........,..RYVLTGRY.............,..EYTGTLA..............,..TFIVTA...............,.NYWTG.................
2RTMA_SHEET_000:0|STREPTOMYCES AVIDINII|STREPTAVIDIN|..............TLVGHDTFT,.............STLLWQTNIR,..........NAHSATTWSGQYV,..........K--WAVTWGLAT.,............RYVLTGRY...,............EYTGTLA....,............TFIVTA.....,...........NYWTG.......,....TLVGHDTFT..........,...STLLWQTNIR..........,NAHSATTWSGQYV..........,K--WAVTWGLAT...........,..RYVLTGRY.............,..EYTGTLA..............,..TFIVTA...............,.NYWTG.................
2RTOD_SHEET_001:0|STREPTOMYCES AVIDINII|STREPTAVIDIN|..............TLVGHDTFT,.............STLLWQTNIR,..........NAHSATTWSGQYV,..........K--WAVTWGLAT.,............RYVLTGRY...,............EYTGTLA....,............TFIVTA.....,...........NYWTG.......,....TLVGHDTFT..........,...STLLWQTNIR..........,NAHSATTWSGQYV..........,K--WAVTWGLAT...........,..RYVLTGRY.............,..EYTGTLA..............,..TFIVTA...............,.NYWTG.................
2RTPD_SHEET_001:0|STREPTOMYCES AVIDINII|STREPTAVIDIN|..............TLVGHDTFT,.............STLLWQTNIR,..........NAHSATTWSGQYV,..........K--WAVTWGLAT.,............RYVLTGRY...,............EYTGTLA....,............TFIVTA.....,...........NYWTG.......,....TLVGHDTFT..........,...STLLWQTNIR..........,NAHSATTWSGQYV..........,K--WAVTWGLAT...........,..RYVLTGRY.............,..EYTGTLA..............,..TFIVTA...............,.NYWTG.................
2RTQD_SHEET_001:0|STREPTOMYCES AVIDINII|STREPTAVIDIN|..............TLVGHDTFT,.............STLLWQTNIR,..........NAHSATTWSGQYV,..........K--WAVTWGLAT.,............RYVLTGRY...,............EYTGTLA....,............TFIVTA.....,...........NYWTG.......,....TLVGHDTFT..........,...STLLWQTNIR..........,NAHSATTWSGQYV..........,K--WAVTWGLAT...........,..RYVLTGRY.............,..EYTGTLA..............,..TFIVTA...............,.NYWTG.................
2RTRD_SHEET_001:0|STREPTOMYCES AVIDINII|STREPTAVIDIN|..............TLVGHDTFT,.............STLLWQTNIR,..........NAHSATTWSGQYV,..........K--WAVTWGLAT.,............RYVLTGRY...,............EYTGTLA....,............TFIVTA.....,...........NYWTG.......,....TLVGHDTFT..........,...STLLWQTNIR..........,NAHSATTWSGQYV..........,K--WAVTWGLAT...........,..RYVLTGRY.............,..EYTGTLA..............,..TFIVTA...............,.NYWTG.................
1SLDB_SHEET_000:0|STREPTOMYCES AVIDINII|STREPTAVIDIN|..............TLVGHDTFT,.............STLLWQTNIR,..........NAHSATTWSGQYV,..........K--WAVTWGLAT.,............RYVLTGRY...,............EYTGTLA....,............TFIVTA.....,...........NYWTG.......,....TLVGHDTFT..........,...STLLWQTNIR..........,NAHSATTWSGQYV..........,K--WAVTWGLAT...........,..RYVLTGRY.............,..EYTGTLA..............,..TFIVTA...............,.NYWTG.................
1SLED_SHEET_001:0|STREPTOMYCES AVIDINII|STREPTAVIDIN|..............TLVGHDTFT,.............STLLWQTNIR,..........NAHSATTWSGQYV,..........K--WAVTWGLAT.,............RYVLTGRY...,............EYTGTLA....,............TFIVTA.....,...........NYWTG.......,....TLVGHDTFT..........,...STLLWQTNIR..........,NAHSATTWSGQYV..........,K--WAVTWGLAT...........,..RYVLTGRY.............,..EYTGTLA..............,..TFIVTA...............,.NYWTG.................
1SLFD_SHEET_001:0|STREPTOMYCES AVIDINII|STREPTAVIDIN|..............TLVGHDTFT,.............STLLWQTNIR,..........NAHSATTWSGQYV,..........K--WAVTWGLAT.,............RYVLTGRY...,............EYTGTLA....,............TFIVTA.....,...........NYWTG.......,....TLVGHDTFT..........,...STLLWQTNIR..........,NAHSATTWSGQYV..........,K--WAVTWGLAT...........,..RYVLTGRY.............,..EYTGTLA..............,..TFIVTA...............,.NYWTG.................
1SRIB_SHEET_001:0|STREPTOMYCES AVIDINII|STREPTAVIDIN|..............TLVGHDTFT,.............STLLWQTNIR,..........NAHSATTWSGQYV,..........K--WAVTWGLAT.,............RYVLTGRY...,............EYTGTLA....,............TFIVTA.....,...........NYWTG.......,....TLVGHDTFT..........,...STLLWQTNIR..........,NAHSATTWSGQYV..........,K--WAVTWGLAT...........,..RYVLTGRY.............,..EYTGTLA..............,..TFIVTA...............,.NYWTG.................
1STRD_SHEET_001:0|STREPTOMYCES AVIDINII|STREPTAVIDIN|..............TLVGHDTFT,.............STLLWQTNIR,..........NAHSATTWSGQYV,..........K--WAVTWGLAT.,............RYVLTGRY...,............EYTGTLA....,............TFIVTA.....,...........NYWTG.......,....TLVGHDTFT..........,...STLLWQTNIR..........,NAHSATTWSGQYV..........,K--WAVTWGLAT...........,..RYVLTGRY.............,..EYTGTLA..............,..TFIVTA...............,.NYWTG.................
1VWAD_SHEET_001:0|STREPTOMYCES AVIDINII|STREPTAVIDIN|..............TLVGHDTFT,.............STLLWQTNIR,..........NAHSATTWSGQYV,..........K--WAVTWGLAT.,............RYVLTGRY...,............EYTGTLA....,............TFIVTA.....,...........NYWTG.......,....TLVGHDTFT..........,...STLLWQTNIR..........,NAHSATTWSGQYV..........,K--WAVTWGLAT...........,..RYVLTGRY.............,..EYTGTLA..............,..TFIVTA...............,.NYWTG.................
1VWBB_SHEET_000:0|STREPTOMYCES AVIDINII|STREPTAVIDIN|..............TLVGHDTFT,.............STLLWQTNIR,..........NAHSATTWSGQYV,..........K--WAVTWGLAT.,............RYVLTGRY...,............EYTGTLA....,............TFIVTA.....,...........NYWTG.......,....TLVGHDTFT..........,...STLLWQTNIR..........,NAHSATTWSGQYV..........,K--WAVTWGLAT...........,..RYVLTGRY.............,..EYTGTLA..............,..TFIVTA...............,.NYWTG.................
1VWCB_SHEET_000:0|STREPTOMYCES AVIDINII|STREPTAVIDIN|..............TLVGHDTFT,.............STLLWQTNIR,..........NAHSATTWSGQYV,..........K--WAVTWGLAT.,............RYVLTGRY...,............EYTGTLA....,............TFIVTA.....,...........NYWTG.......,....TLVGHDTFT..........,...STLLWQTNIR..........,NAHSATTWSGQYV..........,K--WAVTWGLAT...........,..RYVLTGRY.............,..EYTGTLA..............,..TFIVTA...............,.NYWTG.................
1VWDB_SHEET_000:0|STREPTOMYCES AVIDINII|STREPTAVIDIN|..............TLVGHDTFT,.............STLLWQTNIR,..........NAHSATTWSGQYV,..........K--WAVTWGLAT.,............RYVLTGRY...,............EYTGTLA....,............TFIVTA.....,...........NYWTG.......,....TLVGHDTFT..........,...STLLWQTNIR..........,NAHSATTWSGQYV..........,K--WAVTWGLAT...........,..RYVLTGRY.............,..EYTGTLA..............,..TFIVTA...............,.NYWTG.................
1VWGB_SHEET_000:0|STREPTOMYCES AVIDINII|STREPTAVIDIN|..............TLVGHDTFT,.............STLLWQTNIR,..........NAHSATTWSGQYV,..........K--WAVTWGLAT.,............RYVLTGRY...,............EYTGTLA....,............TFIVTA.....,...........NYWTG.......,....TLVGHDTFT..........,...STLLWQTNIR..........,NAHSATTWSGQYV..........,K--WAVTWGLAT...........,..RYVLTGRY.............,..EYTGTLA..............,..TFIVTA...............,.NYWTG.................
1VWHB_SHEET_000:0|STREPTOMYCES AVIDINII|STREPTAVIDIN|..............TLVGHDTFT,.............STLLWQTNIR,..........NAHSATTWSGQYV,..........K--WAVTWGLAT.,............RYVLTGRY...,............EYTGTLA....,............TFIVTA.....,...........NYWTG.......,....TLVGHDTFT..........,...STLLWQTNIR..........,NAHSATTWSGQYV..........,K--WAVTWGLAT...........,..RYVLTGRY.............,..EYTGTLA..............,..TFIVTA...............,.NYWTG.................
1VWID_SHEET_001:0|STREPTOMYCES AVIDINII|STREPTAVIDIN|..............TLVGHDTFT,.............STLLWQTNIR,..........NAHSATTWSGQYV,..........K--WAVTWGLAT.,............RYVLTGRY...,............EYTGTLA....,............TFIVTA.....,...........NYWTG.......,....TLVGHDTFT..........,...STLLWQTNIR..........,NAHSATTWSGQYV..........,K--WAVTWGLAT...........,..RYVLTGRY.............,..EYTGTLA..............,..TFIVTA...............,.NYWTG.................
1VWJD_SHEET_001:0|STREPTOMYCES AVIDINII|STREPTAVIDIN|..............TLVGHDTFT,.............STLLWQTNIR,..........NAHSATTWSGQYV,..........K--WAVTWGLAT.,............RYVLTGRY...,............EYTGTLA....,............TFIVTA.....,...........NYWTG.......,....TLVGHDTFT..........,...STLLWQTNIR..........,NAHSATTWSGQYV..........,K--WAVTWGLAT...........,..RYVLTGRY.............,..EYTGTLA..............,..TFIVTA...............,.NYWTG.................
1VWKD_SHEET_001:0|STREPTOMYCES AVIDINII|STREPTAVIDIN|..............TLVGHDTFT,.............STLLWQTNIR,..........NAHSATTWSGQYV,..........K--WAVTWGLAT.,............RYVLTGRY...,............EYTGTLA....,............TFIVTA.....,...........NYWTG.......,....TLVGHDTFT..........,...STLLWQTNIR..........,NAHSATTWSGQYV..........,K--WAVTWGLAT...........,..RYVLTGRY.............,..EYTGTLA..............,..TFIVTA...............,.NYWTG.................
1VWLD_SHEET_001:0|STREPTOMYCES AVIDINII|STREPTAVIDIN|..............TLVGHDTFT,.............STLLWQTNIR,..........NAHSATTWSGQYV,..........K--WAVTWGLAT.,............RYVLTGRY...,............EYTGTLA....,............TFIVTA.....,...........NYWTG.......,....TLVGHDTFT..........,...STLLWQTNIR..........,NAHSATTWSGQYV..........,K--WAVTWGLAT...........,..RYVLTGRY.............,..EYTGTLA..............,..TFIVTA...............,.NYWTG.................
1VWMB_SHEET_000:0|STREPTOMYCES AVIDINII|STREPTAVIDIN|..............TLVGHDTFT,.............STLLWQTNIR,..........NAHSATTWSGQYV,..........K--WAVTWGLAT.,............RYVLTGRY...,............EYTGTLA....,............TFIVTA.....,...........NYWTG.......,....TLVGHDTFT..........,...STLLWQTNIR..........,NAHSATTWSGQYV..........,K--WAVTWGLAT...........,..RYVLTGRY.............,..EYTGTLA..............,..TFIVTA...............,.NYWTG.................
1VWNB_SHEET_000:0|STREPTOMYCES AVIDINII|STREPTAVIDIN|..............TLVGHDTFT,.............STLLWQTNIR,..........NAHSATTWSGQYV,..........K--WAVTWGLAT.,............RYVLTGRY...,............EYTGTLA....,............TFIVTA.....,...........NYWTG.......,....TLVGHDTFT..........,...STLLWQTNIR..........,NAHSATTWSGQYV..........,K--WAVTWGLAT...........,..RYVLTGRY.............,..EYTGTLA..............,..TFIVTA...............,.NYWTG.................
1VWOB_SHEET_000:0|STREPTOMYCES AVIDINII|STREPTAVIDIN|..............TLVGHDTFT,.............STLLWQTNIR,..........NAHSATTWSGQYV,..........K--WAVTWGLAT.,............RYVLTGRY...,............EYTGTLA....,............TFIVTA.....,...........NYWTG.......,....TLVGHDTFT..........,...STLLWQTNIR..........,NAHSATTWSGQYV..........,K--WAVTWGLAT...........,..RYVLTGRY.............,..EYTGTLA..............,..TFIVTA...............,.NYWTG.................
1VWPB_SHEET_000:0|STREPTOMYCES AVIDINII|STREPTAVIDIN|..............TLVGHDTFT,.............STLLWQTNIR,..........NAHSATTWSGQYV,..........K--WAVTWGLAT.,............RYVLTGRY...,............EYTGTLA....,............TFIVTA.....,...........NYWTG.......,....TLVGHDTFT..........,...STLLWQTNIR..........,NAHSATTWSGQYV..........,K--WAVTWGLAT...........,..RYVLTGRY.............,..EYTGTLA..............,..TFIVTA...............,.NYWTG.................
1VWQB_SHEET_000:0|STREPTOMYCES AVIDINII|STREPTAVIDIN|..............TLVGHDTFT,.............STLLWQTNIR,..........NAHSATTWSGQYV,..........K--WAVTWGLAT.,............RYVLTGRY...,............EYTGTLA....,............TFIVTA.....,...........NYWTG.......,....TLVGHDTFT..........,...STLLWQTNIR..........,NAHSATTWSGQYV..........,K--WAVTWGLAT...........,..RYVLTGRY.............,..EYTGTLA..............,..TFIVTA...............,.NYWTG.................
1VWRB_SHEET_000:0|STREPTOMYCES AVIDINII|STREPTAVIDIN|..............TLVGHDTFT,.............STLLWQTNIR,..........NAHSATTWSGQYV,..........K--WAVTWGLAT.,............RYVLTGRY...,............EYTGTLA....,............TFIVTA.....,...........NYWTG.......,....TLVGHDTFT..........,...STLLWQTNIR..........,NAHSATTWSGQYV..........,K--WAVTWGLAT...........,..RYVLTGRY.............,..EYTGTLA..............,..TFIVTA...............,.NYWTG.................
2F01A_SHEET_000:0|STREPTOMYCES AVIDINII|STREPTAVIDIN|..............TLVGHDTFTK,.............STLLWQTNIR.,..........NAHSATTWSGQYV.,..........K--WAVTWGLAT..,.............YVLTGRY....,............EYTGTLA.....,............TFIVTA......,...........NYWTG........,....TLVGHDTFTK..........,...STLLWQTNIR...........,NAHSATTWSGQYV...........,K--WAVTWGLAT............,...YVLTGRY..............,..EYTGTLA...............,..TFIVTA................,.NYWTG..................
2GH7A_SHEET_000:0|STREPTOMYCES AVIDINII|STREPTAVIDIN|..............TLVGHDTFTK,.............STLLWQTNIR.,..........NAHSATTWSGQYV.,..........K--WAVTWGLAT..,.............YVLTGRY....,............EYTGTLA.....,............TFIVTA......,...........NYWTG........,....TLVGHDTFTK..........,...STLLWQTNIR...........,NAHSATTWSGQYV...........,K--WAVTWGLAT............,...YVLTGRY..............,..EYTGTLA...............,..TFIVTA................,.NYWTG..................
1I9HA_SHEET_000:0|STREPTOMYCES AVIDINII|STREPTAVIDIN|..............TLVGHDTFTK,.............STLLWQTNIR.,..........NAHSATTWSGQYV.,..........K--WAVTWGLAT..,.............YVLTGRY....,............EYTGTLA.....,............TFIVTA......,...........NYWTG........,....TLVGHDTFTK..........,...STLLWQTNIR...........,NAHSATTWSGQYV...........,K--WAVTWGLAT............,...YVLTGRY..............,..EYTGTLA...............,..TFIVTA................,.NYWTG..................
2IZGB_SHEET_000:0|STREPTOMYCES AVIDINII|STREPTAVIDIN|..............TLVGHDTFTK,.............STLLWQTNIR.,..........NAHSATTWSGQYV.,..........K--WAVTWGLAT..,.............YVLTGRY....,............EYTGTLA.....,............TFIVTA......,...........NYWTG........,....TLVGHDTFTK..........,...STLLWQTNIR...........,NAHSATTWSGQYV...........,K--WAVTWGLAT............,...YVLTGRY..............,..EYTGTLA...............,..TFIVTA................,.NYWTG..................
2IZHB_SHEET_000:0|STREPTOMYCES AVIDINII|STREPTAVIDIN|..............TLVGHDTFTK,.............STLLWQTNIR.,..........NAHSATTWSGQYV.,..........K--WAVTWGLAT..,.............YVLTGRY....,............EYTGTLA.....,............TFIVTA......,...........NYWTG........,....TLVGHDTFTK..........,...STLLWQTNIR...........,NAHSATTWSGQYV...........,K--WAVTWGLAT............,...YVLTGRY..............,..EYTGTLA...............,..TFIVTA................,.NYWTG..................
2IZLB_SHEET_000:0|STREPTOMYCES AVIDINII|STREPTAVIDIN|..............TLVGHDTFTK,.............STLLWQTNIR.,..........NAHSATTWSGQYV.,..........K--WAVTWGLAT..,.............YVLTGRY....,............EYTGTLA.....,............TFIVTA......,...........NYWTG........,....TLVGHDTFTK..........,...STLLWQTNIR...........,NAHSATTWSGQYV...........,K--WAVTWGLAT............,...YVLTGRY..............,..EYTGTLA...............,..TFIVTA................,.NYWTG..................
1LCVA_SHEET_000:0|STREPTOMYCES AVIDINII|STREPTAVIDIN|..............TLVGHDTFTK,.............STLLWQTNIR.,..........NAHSATTWSGQYV.,..........K--WAVTWGLAT..,.............YVLTGRY....,............EYTGTLA.....,............TFIVTA......,...........NYWTG........,....TLVGHDTFTK..........,...STLLWQTNIR...........,NAHSATTWSGQYV...........,K--WAVTWGLAT............,...YVLTGRY..............,..EYTGTLA...............,..TFIVTA................,.NYWTG..................
1LCWA_SHEET_000:0|STREPTOMYCES AVIDINII|STREPTAVIDIN|..............TLVGHDTFTK,.............STLLWQTNIR.,..........NAHSATTWSGQYV.,..........K--WAVTWGLAT..,.............YVLTGRY....,............EYTGTLA.....,............TFIVTA......,...........NYWTG........,....TLVGHDTFTK..........,...STLLWQTNIR...........,NAHSATTWSGQYV...........,K--WAVTWGLAT............,...YVLTGRY..............,..EYTGTLA...............,..TFIVTA................,.NYWTG..................
1LCZA_SHEET_000:0|STREPTOMYCES AVIDINII|STREPTAVIDIN|..............TLVGHDTFTK,.............STLLWQTNIR.,..........NAHSATTWSGQYV.,..........K--WAVTWGLAT..,.............YVLTGRY....,............EYTGTLA.....,............TFIVTA......,...........NYWTG........,....TLVGHDTFTK..........,...STLLWQTNIR...........,NAHSATTWSGQYV...........,K--WAVTWGLAT............,...YVLTGRY..............,..EYTGTLA...............,..TFIVTA................,.NYWTG..................
2RTDB_SHEET_000:0|STREPTOMYCES AVIDINII|STREPTAVIDIN|..............TLVGHDTFTK,.............STLLWQTNIR.,..........NAHSATTWSGQYV.,..........K--WAVTWGLAT..,.............YVLTGRY....,............EYTGTLA.....,............TFIVTA......,...........NYWTG........,....TLVGHDTFTK..........,...STLLWQTNIR...........,NAHSATTWSGQYV...........,K--WAVTWGLAT............,...YVLTGRY..............,..EYTGTLA...............,..TFIVTA................,.NYWTG..................
2RTFB_SHEET_000:0|STREPTOMYCES AVIDINII|STREPTAVIDIN|..............TLVGHDTFTK,.............STLLWQTNIR.,..........NAHSATTWSGQYV.,..........K--WAVTWGLAT..,.............YVLTGRY....,............EYTGTLA.....,............TFIVTA......,...........NYWTG........,....TLVGHDTFTK..........,...STLLWQTNIR...........,NAHSATTWSGQYV...........,K--WAVTWGLAT............,...YVLTGRY..............,..EYTGTLA...............,..TFIVTA................,.NYWTG..................
2RTGB_SHEET_000:0|STREPTOMYCES AVIDINII|STREPTAVIDIN|..............TLVGHDTFTK,.............STLLWQTNIR.,..........NAHSATTWSGQYV.,..........K--WAVTWGLAT..,.............YVLTGRY....,............EYTGTLA.....,............TFIVTA......,...........NYWTG........,....TLVGHDTFTK..........,...STLLWQTNIR...........,NAHSATTWSGQYV...........,K--WAVTWGLAT............,...YVLTGRY..............,..EYTGTLA...............,..TFIVTA................,.NYWTG..................
2RTHB_SHEET_000:0|STREPTOMYCES AVIDINII|STREPTAVIDIN|..............TLVGHDTFTK,.............STLLWQTNIR.,..........NAHSATTWSGQYV.,..........K--WAVTWGLAT..,.............YVLTGRY....,............EYTGTLA.....,............TFIVTA......,...........NYWTG........,....TLVGHDTFTK..........,...STLLWQTNIR...........,NAHSATTWSGQYV...........,K--WAVTWGLAT............,...YVLTGRY..............,..EYTGTLA...............,..TFIVTA................,.NYWTG..................
2RTNB_SHEET_000:0|STREPTOMYCES AVIDINII|STREPTAVIDIN|..............TLVGHDTFTK,.............STLLWQTNIR.,..........NAHSATTWSGQYV.,..........K--WAVTWGLAT..,.............YVLTGRY....,............EYTGTLA.....,............TFIVTA......,...........NYWTG........,....TLVGHDTFTK..........,...STLLWQTNIR...........,NAHSATTWSGQYV...........,K--WAVTWGLAT............,...YVLTGRY..............,..EYTGTLA...............,..TFIVTA................,.NYWTG..................
1SLFB_SHEET_000:0|STREPTOMYCES AVIDINII|STREPTAVIDIN|..............TLVGHDTFTK,.............STLLWQTNIR.,..........NAHSATTWSGQYV.,..........K--WAVTWGLAT..,.............YVLTGRY....,............EYTGTLA.....,............TFIVTA......,...........NYWTG........,....TLVGHDTFTK..........,...STLLWQTNIR...........,NAHSATTWSGQYV...........,K--WAVTWGLAT............,...YVLTGRY..............,..EYTGTLA...............,..TFIVTA................,.NYWTG..................
1SREA_SHEET_000:0|STREPTOMYCES AVIDINII|STREPTAVIDIN|..............TLVGHDTFTK,.............STLLWQTNIR.,..........NAHSATTWSGQYV.,..........K--WAVTWGLAT..,.............YVLTGRY....,............EYTGTLA.....,............TFIVTA......,...........NYWTG........,....TLVGHDTFTK..........,...STLLWQTNIR...........,NAHSATTWSGQYV...........,K--WAVTWGLAT............,...YVLTGRY..............,..EYTGTLA...............,..TFIVTA................,.NYWTG..................
1SRJA_SHEET_000:0|STREPTOMYCES AVIDINII|STREPTAVIDIN|..............TLVGHDTFTK,.............STLLWQTNIR.,..........NAHSATTWSGQYV.,..........K--WAVTWGLAT..,.............YVLTGRY....,............EYTGTLA.....,............TFIVTA......,...........NYWTG........,....TLVGHDTFTK..........,...STLLWQTNIR...........,NAHSATTWSGQYV...........,K--WAVTWGLAT............,...YVLTGRY..............,..EYTGTLA...............,..TFIVTA................,.NYWTG..................
1RXKA_SHEET_000:0|STREPTOMYCES AVIDINII|STREPTAVIDIN|..............TRVGHDTFT,.............STLLWQTNIR,..........NAHSATTWSGQYV,..........K--WAVTWGLAT.,............RYVLTGRY...,............EYTGTLA....,............TFIVTA.....,...........NYWTG.......,....TRVGHDTFT..........,...STLLWQTNIR..........,NAHSATTWSGQYV..........,K--WAVTWGLAT...........,..RYVLTGRY.............,..EYTGTLA..............,..TFIVTA...............,.NYWTG.................
2RTKA_SHEET_000:0|STREPTOMYCES AVIDINII|STREPTAVIDIN|..............TLVGHDTFT,.............STLLWQTNIR,..........NAHSATTWSGQYV,..........K--WAVTWGLAT.,.............YVLTGRYD..,............EYTGTLA....,............TFIVTAG....,...........NYWTG.......,....TLVGHDTFT..........,...STLLWQTNIR..........,NAHSATTWSGQYV..........,K--WAVTWGLAT...........,...YVLTGRYD............,..EYTGTLA..............,..TFIVTAG..............,.NYWTG.................
1DF8A_SHEET_000:0|STREPTOMYCES AVIDINII|PROTEIN (STREPTAVIDIN)|..............TLVGHDTFTK,.............STLLWQTNIR.,..........NAHSATTWSGQYV.,..........K--WAVTWGLAT..,............RYVLTGRY....,............EYTGTLA.....,............TFIVTA......,...........NYWTG........,....TLVGHDTFTK..........,...STLLWQTNIR...........,NAHSATTWSGQYV...........,K--WAVTWGLAT............,..RYVLTGRY..............,..EYTGTLA...............,..TFIVTA................,.NYWTG..................
1PTSA_SHEET_000:0|STREPTOMYCES AVIDINII|STREPTAVIDIN|..............TLVGHDTFTK,.............STLLWQTNIR.,..........NAHSATTWSGQYV.,..........K--WAVTWGLAT..,............RYVLTGRY....,............EYTGTLA.....,............TFIVTA......,...........NYWTG........,....TLVGHDTFTK..........,...STLLWQTNIR...........,NAHSATTWSGQYV...........,K--WAVTWGLAT............,..RYVLTGRY..............,..EYTGTLA...............,..TFIVTA................,.NYWTG..................
2RTRB_SHEET_000:0|STREPTOMYCES AVIDINII|STREPTAVIDIN|..............TLVGHDTFTK,.............STLLWQTNIR.,..........NAHSATTWSGQYV.,..........K--WAVTWGLAT..,............RYVLTGRY....,............EYTGTLA.....,............TFIVTA......,...........NYWTG........,....TLVGHDTFTK..........,...STLLWQTNIR...........,NAHSATTWSGQYV...........,K--WAVTWGLAT............,..RYVLTGRY..............,..EYTGTLA...............,..TFIVTA................,.NYWTG..................
1SLEB_SHEET_000:0|STREPTOMYCES AVIDINII|STREPTAVIDIN|..............TLVGHDTFTK,.............STLLWQTNIR.,..........NAHSATTWSGQYV.,..........K--WAVTWGLAT..,............RYVLTGRY....,............EYTGTLA.....,............TFIVTA......,...........NYWTG........,....TLVGHDTFTK..........,...STLLWQTNIR...........,NAHSATTWSGQYV...........,K--WAVTWGLAT............,..RYVLTGRY..............,..EYTGTLA...............,..TFIVTA................,.NYWTG..................
1SRFA_SHEET_000:0|STREPTOMYCES AVIDINII|STREPTAVIDIN|..............TLVGHDTFTK,.............STLLWQTNIR.,..........NAHSATTWSGQYV.,..........K--WAVTWGLAT..,............RYVLTGRY....,............EYTGTLA.....,............TFIVTA......,...........NYWTG........,....TLVGHDTFTK..........,...STLLWQTNIR...........,NAHSATTWSGQYV...........,K--WAVTWGLAT............,..RYVLTGRY..............,..EYTGTLA...............,..TFIVTA................,.NYWTG..................
1SRGA_SHEET_000:0|STREPTOMYCES AVIDINII|STREPTAVIDIN|..............TLVGHDTFTK,.............STLLWQTNIR.,..........NAHSATTWSGQYV.,..........K--WAVTWGLAT..,............RYVLTGRY....,............EYTGTLA.....,............TFIVTA......,...........NYWTG........,....TLVGHDTFTK..........,...STLLWQTNIR...........,NAHSATTWSGQYV...........,K--WAVTWGLAT............,..RYVLTGRY..............,..EYTGTLA...............,..TFIVTA................,.NYWTG..................
1SRHA_SHEET_000:0|STREPTOMYCES AVIDINII|STREPTAVIDIN|..............TLVGHDTFTK,.............STLLWQTNIR.,..........NAHSATTWSGQYV.,..........K--WAVTWGLAT..,............RYVLTGRY....,............EYTGTLA.....,............TFIVTA......,...........NYWTG........,....TLVGHDTFTK..........,...STLLWQTNIR...........,NAHSATTWSGQYV...........,K--WAVTWGLAT............,..RYVLTGRY..............,..EYTGTLA...............,..TFIVTA................,.NYWTG..................
1SRIA_SHEET_000:0|STREPTOMYCES AVIDINII|STREPTAVIDIN|..............TLVGHDTFTK,.............STLLWQTNIR.,..........NAHSATTWSGQYV.,..........K--WAVTWGLAT..,............RYVLTGRY....,............EYTGTLA.....,............TFIVTA......,...........NYWTG........,....TLVGHDTFTK..........,...STLLWQTNIR...........,NAHSATTWSGQYV...........,K--WAVTWGLAT............,..RYVLTGRY..............,..EYTGTLA...............,..TFIVTA................,.NYWTG..................
2IZFB_SHEET_000:0|STREPTOMYCES AVIDINII|STREPTAVIDIN|..............TLVGHDTFTKV,.............STLLWQTNIR..,..........NAHSATTWSGQYV..,..........K--WAVTWGLAT...,.............YVLTGRY.....,............EYTGTLA......,............TFIVTA.......,...........NYWTG.........,....TLVGHDTFTKV..........,...STLLWQTNIR............,NAHSATTWSGQYV............,K--WAVTWGLAT.............,...YVLTGRY...............,..EYTGTLA................,..TFIVTA.................,.NYWTG...................
1LUQA_SHEET_000:0|STREPTOMYCES AVIDINII|STREPTAVIDIN|..............TLVGHDTFTKV,.............STLLWQTNIR..,..........NAHSATTWSGQYV..,..........K--WAVTWGLAT...,.............YVLTGRY.....,............EYTGTLA......,............TFIVTA.......,...........NYWTG.........,....TLVGHDTFTKV..........,...STLLWQTNIR............,NAHSATTWSGQYV............,K--WAVTWGLAT.............,...YVLTGRY...............,..EYTGTLA................,..TFIVTA.................,.NYWTG...................
1MK5A_SHEET_000:0|STREPTOMYCES AVIDINII|STREPTAVIDIN|..............TLVGHDTFTKV,.............STLLWQTNIR..,..........NAHSATTWSGQYV..,..........K--WAVTWGLAT...,.............YVLTGRY.....,............EYTGTLA......,............TFIVTA.......,...........NYWTG.........,....TLVGHDTFTKV..........,...STLLWQTNIR............,NAHSATTWSGQYV............,K--WAVTWGLAT.............,...YVLTGRY...............,..EYTGTLA................,..TFIVTA.................,.NYWTG...................
2RTBB_SHEET_000:0|STREPTOMYCES AVIDINII|STREPTAVIDIN|..............TLVGHDTFTKV,.............STLLWQTNIR..,..........NAHSATTWSGQYV..,..........K--WAVTWGLAT...,.............YVLTGRY.....,............EYTGTLA......,............TFIVTA.......,...........NYWTG.........,....TLVGHDTFTKV..........,...STLLWQTNIR............,NAHSATTWSGQYV............,K--WAVTWGLAT.............,...YVLTGRY...............,..EYTGTLA................,..TFIVTA.................,.NYWTG...................
2RTEB_SHEET_000:0|STREPTOMYCES AVIDINII|STREPTAVIDIN|..............TLVGHDTFTKV,.............STLLWQTNIR..,..........NAHSATTWSGQYV..,..........K--WAVTWGLAT...,.............YVLTGRY.....,............EYTGTLA......,............TFIVTA.......,...........NYWTG.........,....TLVGHDTFTKV..........,...STLLWQTNIR............,NAHSATTWSGQYV............,K--WAVTWGLAT.............,...YVLTGRY...............,..EYTGTLA................,..TFIVTA.................,.NYWTG...................
1VWFB_SHEET_000:0|STREPTOMYCES AVIDINII|STREPTAVIDIN|...............TLVGHDTFT,..............STLLWQTNIR,..........RNAHSATTWSGQYV,..........NK--WAVTWGLAT.,.............RYVLTGRY...,.............EYTGTLA....,.............TFIVTA.....,............NYWTG.......,.....TLVGHDTFT..........,....STLLWQTNIR..........,RNAHSATTWSGQYV..........,NK--WAVTWGLAT...........,...RYVLTGRY.............,...EYTGTLA..............,...TFIVTA...............,..NYWTG.................
2RTCB_SHEET_000:0|STREPTOMYCES AVIDINII|STREPTAVIDIN|...............TLVGHDTFTKVK,..............STLLWQTNIR...,...........NAHSATTWSGQYV...,...........K--WAVTWGLAT....,.............Y-VLTGRY......,............EY-TGTLA.......,............TF-IVTA........,...........NYW-TG..........,....TLVGHDTFTKVK...........,...STLLWQTNIR..............,NAHSATTWSGQYV..............,K--WAVTWGLAT...............,...YVLTGRY.................,..EYTGTLA..................,..TFIVTA...................,.NYWTG.....................
2RTIB_SHEET_000:0|STREPTOMYCES AVIDINII|STREPTAVIDIN|...............TLVGHDTFTKVK,..............STLLWQTNIR...,...........NAHSATTWSGQYV...,...........K--WAVTWGLAT....,.............Y-VLTGRY......,............EY-TGTLA.......,............TF-IVTA........,...........NYW-TG..........,....TLVGHDTFTKVK...........,...STLLWQTNIR..............,NAHSATTWSGQYV..............,K--WAVTWGLAT...............,...YVLTGRY.................,..EYTGTLA..................,..TFIVTA...................,.NYWTG.....................
1SLGB_SHEET_000:0|STREPTOMYCES AVIDINII|STREPTAVIDIN|...............TLVGHDTFTKVK,..............STLLWQTNIR...,...........NAHSATTWSGQYV...,...........K--WAVTWGLAT....,.............Y-VLTGRY......,............EY-TGTLA.......,............TF-IVTA........,...........NYW-TG..........,....TLVGHDTFTKVK...........,...STLLWQTNIR..............,NAHSATTWSGQYV..............,K--WAVTWGLAT...............,...YVLTGRY.................,..EYTGTLA..................,..TFIVTA...................,.NYWTG.....................
1STRB_SHEET_000:0|STREPTOMYCES AVIDINII|STREPTAVIDIN|...............TLVGHDTFTKVK,..............STLLWQTNIR...,...........NAHSATTWSGQYV...,...........K--WAVTWGLAT....,.............Y-VLTGRY......,............EY-TGTLA.......,............TF-IVTA........,...........NYW-TG..........,....TLVGHDTFTKVK...........,...STLLWQTNIR..............,NAHSATTWSGQYV..............,K--WAVTWGLAT...............,...YVLTGRY.................,..EYTGTLA..................,..TFIVTA...................,.NYWTG.....................
1STSB_SHEET_000:0|STREPTOMYCES AVIDINII|STREPTAVIDIN|...............TLVGHDTFTKVK,..............STLLWQTNIR...,...........NAHSATTWSGQYV...,...........K--WAVTWGLAT....,.............Y-VLTGRY......,............EY-TGTLA.......,............TF-IVTA........,...........NYW-TG..........,....TLVGHDTFTKVK...........,...STLLWQTNIR..............,NAHSATTWSGQYV..............,K--WAVTWGLAT...............,...YVLTGRY.................,..EYTGTLA..................,..TFIVTA...................,.NYWTG.....................
1VWAB_SHEET_000:0|STREPTOMYCES AVIDINII|STREPTAVIDIN|...............TLVGHDTFTKVK,..............STLLWQTNIR...,...........NAHSATTWSGQYV...,...........K--WAVTWGLAT....,.............Y-VLTGRY......,............EY-TGTLA.......,............TF-IVTA........,...........NYW-TG..........,....TLVGHDTFTKVK...........,...STLLWQTNIR..............,NAHSATTWSGQYV..............,K--WAVTWGLAT...............,...YVLTGRY.................,..EYTGTLA..................,..TFIVTA...................,.NYWTG.....................
2IZEB_SHEET_000:0|STREPTOMYCES AVIDINII|STREPTAVIDIN|..............TLVGHDTFTKV,.............STLLWQTNIR..,..........NAHSATTWSGQYV..,..........K--WAVTWGLAT...,............RYVLTGRY.....,............EYTGTLA......,............TFIVTA.......,...........NYWTG.........,....TLVGHDTFTKV..........,...STLLWQTNIR............,NAHSATTWSGQYV............,K--WAVTWGLAT.............,..RYVLTGRY...............,..EYTGTLA................,..TFIVTA.................,.NYWTG...................
2IZCB_SHEET_000:0|STREPTOMYCES AVIDINII|STREPTAVIDIN|...............TLVGHDTFTKVK,..............STLLWQTNIR...,...........NAHSATTWSGQYV...,...........K--WAVTWGLAT....,............RY-VLTGRY......,............EY-TGTLA.......,............TF-IVTA........,...........NYW-TG..........,....TLVGHDTFTKVK...........,...STLLWQTNIR..............,NAHSATTWSGQYV..............,K--WAVTWGLAT...............,..RYVLTGRY.................,..EYTGTLA..................,..TFIVTA...................,.NYWTG.....................
2IZDB_SHEET_000:0|STREPTOMYCES AVIDINII|STREPTAVIDIN|...............TLVGHDTFTKVK,..............STLLWQTNIR...,...........NAHSATTWSGQYV...,...........K--WAVTWGLAT....,............RY-VLTGRY......,............EY-TGTLA.......,............TF-IVTA........,...........NYW-TG..........,....TLVGHDTFTKVK...........,...STLLWQTNIR..............,NAHSATTWSGQYV..............,K--WAVTWGLAT...............,..RYVLTGRY.................,..EYTGTLA..................,..TFIVTA...................,.NYWTG.....................
2RTOB_SHEET_000:0|STREPTOMYCES AVIDINII|STREPTAVIDIN|...............TLVGHDTFTKVK,..............STLLWQTNIR...,...........NAHSATTWSGQYV...,...........K--WAVTWGLAT....,............RY-VLTGRY......,............EY-TGTLA.......,............TF-IVTA........,...........NYW-TG..........,....TLVGHDTFTKVK...........,...STLLWQTNIR..............,NAHSATTWSGQYV..............,K--WAVTWGLAT...............,..RYVLTGRY.................,..EYTGTLA..................,..TFIVTA...................,.NYWTG.....................
2RTPB_SHEET_000:0|STREPTOMYCES AVIDINII|STREPTAVIDIN|...............TLVGHDTFTKVK,..............STLLWQTNIR...,...........NAHSATTWSGQYV...,...........K--WAVTWGLAT....,............RY-VLTGRY......,............EY-TGTLA.......,............TF-IVTA........,...........NYW-TG..........,....TLVGHDTFTKVK...........,...STLLWQTNIR..............,NAHSATTWSGQYV..............,K--WAVTWGLAT...............,..RYVLTGRY.................,..EYTGTLA..................,..TFIVTA...................,.NYWTG.....................
2RTQB_SHEET_000:0|STREPTOMYCES AVIDINII|STREPTAVIDIN|...............TLVGHDTFTKVK,..............STLLWQTNIR...,...........NAHSATTWSGQYV...,...........K--WAVTWGLAT....,............RY-VLTGRY......,............EY-TGTLA.......,............TF-IVTA........,...........NYW-TG..........,....TLVGHDTFTKVK...........,...STLLWQTNIR..............,NAHSATTWSGQYV..............,K--WAVTWGLAT...............,..RYVLTGRY.................,..EYTGTLA..................,..TFIVTA...................,.NYWTG.....................
1VWIB_SHEET_000:0|STREPTOMYCES AVIDINII|STREPTAVIDIN|...............TLVGHDTFTKVK,..............STLLWQTNIR...,...........NAHSATTWSGQYV...,...........K--WAVTWGLAT....,............RY-VLTGRY......,............EY-TGTLA.......,............TF-IVTA........,...........NYW-TG..........,....TLVGHDTFTKVK...........,...STLLWQTNIR..............,NAHSATTWSGQYV..............,K--WAVTWGLAT...............,..RYVLTGRY.................,..EYTGTLA..................,..TFIVTA...................,.NYWTG.....................
1VWJB_SHEET_000:0|STREPTOMYCES AVIDINII|STREPTAVIDIN|...............TLVGHDTFTKVK,..............STLLWQTNIR...,...........NAHSATTWSGQYV...,...........K--WAVTWGLAT....,............RY-VLTGRY......,............EY-TGTLA.......,............TF-IVTA........,...........NYW-TG..........,....TLVGHDTFTKVK...........,...STLLWQTNIR..............,NAHSATTWSGQYV..............,K--WAVTWGLAT...............,..RYVLTGRY.................,..EYTGTLA..................,..TFIVTA...................,.NYWTG.....................
1VWKB_SHEET_000:0|STREPTOMYCES AVIDINII|STREPTAVIDIN|...............TLVGHDTFTKVK,..............STLLWQTNIR...,...........NAHSATTWSGQYV...,...........K--WAVTWGLAT....,............RY-VLTGRY......,............EY-TGTLA.......,............TF-IVTA........,...........NYW-TG..........,....TLVGHDTFTKVK...........,...STLLWQTNIR..............,NAHSATTWSGQYV..............,K--WAVTWGLAT...............,..RYVLTGRY.................,..EYTGTLA..................,..TFIVTA...................,.NYWTG.....................
1VWLB_SHEET_000:0|STREPTOMYCES AVIDINII|STREPTAVIDIN|...............TLVGHDTFTKVK,..............STLLWQTNIR...,...........NAHSATTWSGQYV...,...........K--WAVTWGLAT....,............RY-VLTGRY......,............EY-TGTLA.......,............TF-IVTA........,...........NYW-TG..........,....TLVGHDTFTKVK...........,...STLLWQTNIR..............,NAHSATTWSGQYV..............,K--WAVTWGLAT...............,..RYVLTGRY.................,..EYTGTLA..................,..TFIVTA...................,.NYWTG.....................
2OVAA_SHEET_000:0|HOMO SAPIENS|COMPLEMENT COMPONENT 8, GAMMA POLYPEPTIDE|........................QLSVK-LYA,........................RELYL-VAF,........................VHVVVAET.,...................VLD..LLFR.....,................ICWQVRQLWGD......,................LKRFTSVAMA.......,.............IF-Y.TTLHVAPQ.......,.............GV-AVLLWTG..........,..........QLSVK-L-YA.............,..........RELYL-V-AF.............,..........VHVVVAE-T..............,.....VLD..LLFR...................,..ICWQVRQLWGD....................,..LKRFTSVAMA.....................,IFY.TTLHVAPQ.....................,GVAVLLWTG........................
1IW2A_SHEET_000:0|HOMO SAPIENS|COMPLEMENT PROTEIN C8GAMMA|........................QLSVK-LYA,........................RELYL-VAF,........................VHVVVAET.,...................VLD..LLFR.....,................ICWQVRQLYGD......,................LKRFTSVAMA.......,.............IF-Y.TTLHVAPQ.......,.............GV-AVLLWTG..........,..........QLSVK-L-YA.............,..........RELYL-V-AF.............,..........VHVVVAE-T..............,.....VLD..LLFR...................,..ICWQVRQLYGD....................,..LKRFTSVAMA.....................,IFY.TTLHVAPQ.....................,GVAVLLWTG........................
1LF7A_SHEET_000:0|HOMO SAPIENS|COMPLEMENT PROTEIN C8GAMMA|........................QLSVK-LYA,........................RELYL-VAF,........................VHVVVAET.,...................VLD..LLFR.....,................ICWQVRQLYGD......,................LKRFTSVAMA.......,.............IF-Y.TTLHVAPQ.......,.............GV-AVLLWTG..........,..........QLSVK-L-YA.............,..........RELYL-V-AF.............,..........VHVVVAE-T..............,.....VLD..LLFR...................,..ICWQVRQLYGD....................,..LKRFTSVAMA.....................,IFY.TTLHVAPQ.....................,GVAVLLWTG........................
2OVEA_SHEET_000:0|HOMO SAPIENS|COMPLEMENT COMPONENT 8, GAMMA POLYPEPTIDE|.......................QLSVK-LYA,.......................RELYL-VAF,.......................VHVVVAET.,..................VLD..LLFR.....,...............ICWQVRQLYGD......,...............LKRFTSVAMA.......,.............IFY.TTLHVAPQ.......,.............GVAVLLWTG..........,..........QLSVKL-YA.............,..........RELYLV-AF.............,..........VHVVVAET..............,.....VLD..LLFR..................,..ICWQVRQLYGD...................,..LKRFTSVAMA....................,IFY.TTLHVAPQ....................,GVAVLLWTG.......................
